# Supplementary material for: Antibiotic-altered gut microbiota explain host memory plasticity and disrupt pace-of-life covariation for an aquatic snail
Source: ISME J. 2024 May 30;18(1):wrae078. doi: 10.1093/ismejo/wrae078 (PMC11136587; doi:10.1093/ismejo/wrae078)
Supplement: Supplementary_data_Tables_wrae078 [file supplementary_data_tables_wrae078.xlsx]

## Sheet: Table 1
Supplementary Table 1.OTU Differential abundance MaASLin2 output. qval = Benjamin-Hochberg corrected p value for multiple comparisons.
feature	metadata	value	coef	stderr	N	N.not.0	pval	qval	Kingdom	Phylum	Class	Order	Family	Genus
OTU1	scaledSpeed	scaledSpeed	-0.0799713	0.172066	94	94	0.643655	0.919604	Bacteria	Pseudomonadota	Gammaproteobacteria	Pseudomonadales	Moraxellaceae	Acinetobacter
OTU1	scaledmetRate	scaledmetRate	0.00599676	0.20558	94	94	0.976797	0.99687	Bacteria	Pseudomonadota	Gammaproteobacteria	Pseudomonadales	Moraxellaceae	Acinetobacter
OTU1	scaledBiteRate	scaledBiteRate	-0.33879	0.192194	94	94	0.0821809	0.451833	Bacteria	Pseudomonadota	Gammaproteobacteria	Pseudomonadales	Moraxellaceae	Acinetobacter
OTU1	treatmentOrder	xHigh	-0.39872	0.663974	94	94	0.55023	0.881348	Bacteria	Pseudomonadota	Gammaproteobacteria	Pseudomonadales	Moraxellaceae	Acinetobacter
OTU1	treatmentOrder	medium	-0.457663	0.692383	94	94	0.511463	0.872572	Bacteria	Pseudomonadota	Gammaproteobacteria	Pseudomonadales	Moraxellaceae	Acinetobacter
OTU1	scaledThig	scaledThig	0.098787	0.173872	94	94	0.571869	0.890262	Bacteria	Pseudomonadota	Gammaproteobacteria	Pseudomonadales	Moraxellaceae	Acinetobacter
OTU1	treatmentOrder	low	-0.63753	0.6375	94	94	0.320793	0.755176	Bacteria	Pseudomonadota	Gammaproteobacteria	Pseudomonadales	Moraxellaceae	Acinetobacter
OTU10	scaledThig	scaledThig	0.0120218	0.168646	94	94	0.943382	0.987946	Bacteria	Pseudomonadota	Betaproteobacteria	Burkholderiales	Comamonadaceae	Delftia
OTU10	treatmentOrder	low	0.0956089	0.599576	94	94	0.873787	0.974943	Bacteria	Pseudomonadota	Betaproteobacteria	Burkholderiales	Comamonadaceae	Delftia
OTU10	scaledBiteRate	scaledBiteRate	0.159212	0.185752	94	94	0.394136	0.803692	Bacteria	Pseudomonadota	Betaproteobacteria	Burkholderiales	Comamonadaceae	Delftia
OTU10	scaledSpeed	scaledSpeed	-0.0352657	0.166948	94	94	0.833341	0.966729	Bacteria	Pseudomonadota	Betaproteobacteria	Burkholderiales	Comamonadaceae	Delftia
OTU10	scaledmetRate	scaledmetRate	0.238689	0.19627	94	94	0.227267	0.670995	Bacteria	Pseudomonadota	Betaproteobacteria	Burkholderiales	Comamonadaceae	Delftia
OTU10	treatmentOrder	medium	0.711738	0.646231	94	94	0.275664	0.717696	Bacteria	Pseudomonadota	Betaproteobacteria	Burkholderiales	Comamonadaceae	Delftia
OTU10	treatmentOrder	xHigh	1.56982	0.623695	94	94	0.0143151	0.184119	Bacteria	Pseudomonadota	Betaproteobacteria	Burkholderiales	Comamonadaceae	Delftia
OTU100	treatmentOrder	medium	-1.96791	0.71313	94	82	0.00707194	0.12029	Bacteria	Pseudomonadota	Betaproteobacteria	Burkholderiales	Comamonadaceae	Rhodoferax
OTU100	scaledmetRate	scaledmetRate	-0.0941611	0.248195	94	82	0.705338	0.940214	Bacteria	Pseudomonadota	Betaproteobacteria	Burkholderiales	Comamonadaceae	Rhodoferax
OTU100	scaledBiteRate	scaledBiteRate	-0.159223	0.264786	94	82	0.549205	0.881348	Bacteria	Pseudomonadota	Betaproteobacteria	Burkholderiales	Comamonadaceae	Rhodoferax
OTU100	treatmentOrder	xHigh	-0.219839	0.714516	94	82	0.759073	0.948351	Bacteria	Pseudomonadota	Betaproteobacteria	Burkholderiales	Comamonadaceae	Rhodoferax
OTU100	scaledThig	scaledThig	0.5949	0.247981	94	82	0.0186018	0.209815	Bacteria	Pseudomonadota	Betaproteobacteria	Burkholderiales	Comamonadaceae	Rhodoferax
OTU100	treatmentOrder	low	0.580922	0.680749	94	82	0.395832	0.805171	Bacteria	Pseudomonadota	Betaproteobacteria	Burkholderiales	Comamonadaceae	Rhodoferax
OTU100	scaledSpeed	scaledSpeed	0.20197	0.243833	94	82	0.409785	0.815155	Bacteria	Pseudomonadota	Betaproteobacteria	Burkholderiales	Comamonadaceae	Rhodoferax
OTU1001	treatmentOrder	medium	-1.5037	0.546983	94	20	0.00839359	0.13454	Bacteria	Pseudomonadota	Alphaproteobacteria	Caulobacterales	Caulobacteraceae	Brevundimonas
OTU1001	scaledBiteRate	scaledBiteRate	0.105602	0.158363	94	20	0.507012	0.872572	Bacteria	Pseudomonadota	Alphaproteobacteria	Caulobacterales	Caulobacteraceae	Brevundimonas
OTU1001	scaledmetRate	scaledmetRate	0.0589512	0.166888	94	20	0.724776	0.940595	Bacteria	Pseudomonadota	Alphaproteobacteria	Caulobacterales	Caulobacteraceae	Brevundimonas
OTU1001	treatmentOrder	xHigh	-1.23211	0.528582	94	20	0.0231198	0.236366	Bacteria	Pseudomonadota	Alphaproteobacteria	Caulobacterales	Caulobacteraceae	Brevundimonas
OTU1001	scaledSpeed	scaledSpeed	-0.0239945	0.142447	94	20	0.866768	0.97355	Bacteria	Pseudomonadota	Alphaproteobacteria	Caulobacterales	Caulobacteraceae	Brevundimonas
OTU1001	treatmentOrder	low	-0.758981	0.50824	94	20	0.140407	0.567681	Bacteria	Pseudomonadota	Alphaproteobacteria	Caulobacterales	Caulobacteraceae	Brevundimonas
OTU1001	scaledThig	scaledThig	0.119589	0.14389	94	20	0.408998	0.815155	Bacteria	Pseudomonadota	Alphaproteobacteria	Caulobacterales	Caulobacteraceae	Brevundimonas
OTU1003	scaledmetRate	scaledmetRate	-0.161129	0.217942	94	57	0.46234	0.849511	Bacteria	Pseudomonadota	Alphaproteobacteria	Hyphomicrobiales	Rhizobiaceae	Rhizobiaceae_unclassified
OTU1003	scaledSpeed	scaledSpeed	-0.0268265	0.212475	94	57	0.899825	0.978752	Bacteria	Pseudomonadota	Alphaproteobacteria	Hyphomicrobiales	Rhizobiaceae	Rhizobiaceae_unclassified
OTU1003	treatmentOrder	low	-0.136536	0.600787	94	57	0.821265	0.964906	Bacteria	Pseudomonadota	Alphaproteobacteria	Hyphomicrobiales	Rhizobiaceae	Rhizobiaceae_unclassified
OTU1003	treatmentOrder	xHigh	0.525907	0.629704	94	57	0.407638	0.815155	Bacteria	Pseudomonadota	Alphaproteobacteria	Hyphomicrobiales	Rhizobiaceae	Rhizobiaceae_unclassified
OTU1003	scaledBiteRate	scaledBiteRate	0.284762	0.230863	94	57	0.220766	0.664715	Bacteria	Pseudomonadota	Alphaproteobacteria	Hyphomicrobiales	Rhizobiaceae	Rhizobiaceae_unclassified
OTU1003	scaledThig	scaledThig	0.329092	0.215916	94	57	0.131213	0.551495	Bacteria	Pseudomonadota	Alphaproteobacteria	Hyphomicrobiales	Rhizobiaceae	Rhizobiaceae_unclassified
OTU1003	treatmentOrder	medium	0.581407	0.629499	94	57	0.360803	0.778809	Bacteria	Pseudomonadota	Alphaproteobacteria	Hyphomicrobiales	Rhizobiaceae	Rhizobiaceae_unclassified
OTU1008	scaledThig	scaledThig	0.173029	0.160006	94	30	0.282669	0.725746	Bacteria	Pseudomonadota	Alphaproteobacteria	Caulobacterales	Caulobacteraceae	Brevundimonas
OTU1008	scaledBiteRate	scaledBiteRate	0.179159	0.171735	94	30	0.299788	0.738914	Bacteria	Pseudomonadota	Alphaproteobacteria	Caulobacterales	Caulobacteraceae	Brevundimonas
OTU1008	treatmentOrder	xHigh	-0.552491	0.481696	94	30	0.256123	0.705288	Bacteria	Pseudomonadota	Alphaproteobacteria	Caulobacterales	Caulobacteraceae	Brevundimonas
OTU1008	scaledSpeed	scaledSpeed	0.144774	0.157752	94	30	0.361386	0.779606	Bacteria	Pseudomonadota	Alphaproteobacteria	Caulobacterales	Caulobacteraceae	Brevundimonas
OTU1008	scaledmetRate	scaledmetRate	0.0731014	0.165039	94	30	0.659103	0.924936	Bacteria	Pseudomonadota	Alphaproteobacteria	Caulobacterales	Caulobacteraceae	Brevundimonas
OTU1008	treatmentOrder	low	0.0889844	0.460971	94	30	0.847657	0.970576	Bacteria	Pseudomonadota	Alphaproteobacteria	Caulobacterales	Caulobacteraceae	Brevundimonas
OTU1008	treatmentOrder	medium	-0.50317	0.483544	94	30	0.30292	0.74029	Bacteria	Pseudomonadota	Alphaproteobacteria	Caulobacterales	Caulobacteraceae	Brevundimonas
OTU1009	treatmentOrder	low	-0.265202	0.276158	94	12	0.342166	0.765304	Bacteria	Pseudomonadota	Betaproteobacteria	Rhodocyclales	Zoogloeaceae	Zoogloea
OTU1009	treatmentOrder	medium	-0.884396	0.289832	94	12	0.00398556	0.0833934	Bacteria	Pseudomonadota	Betaproteobacteria	Rhodocyclales	Zoogloeaceae	Zoogloea
OTU1009	treatmentOrder	xHigh	-0.943711	0.288346	94	12	0.00198138	0.0520113	Bacteria	Pseudomonadota	Betaproteobacteria	Rhodocyclales	Zoogloeaceae	Zoogloea
OTU1009	scaledSpeed	scaledSpeed	0.021623	0.0935387	94	12	0.817763	0.964906	Bacteria	Pseudomonadota	Betaproteobacteria	Rhodocyclales	Zoogloeaceae	Zoogloea
OTU1009	scaledBiteRate	scaledBiteRate	-0.0156711	0.101904	94	12	0.878148	0.974943	Bacteria	Pseudomonadota	Betaproteobacteria	Rhodocyclales	Zoogloeaceae	Zoogloea
OTU1009	scaledmetRate	scaledmetRate	0.0771861	0.0984612	94	12	0.435758	0.831742	Bacteria	Pseudomonadota	Betaproteobacteria	Rhodocyclales	Zoogloeaceae	Zoogloea
OTU1009	scaledThig	scaledThig	0.0723628	0.0948261	94	12	0.447658	0.839086	Bacteria	Pseudomonadota	Betaproteobacteria	Rhodocyclales	Zoogloeaceae	Zoogloea
OTU101	scaledBiteRate	scaledBiteRate	-0.161495	0.263704	94	74	0.541918	0.879835	Bacteria	Pseudomonadota	Betaproteobacteria	Burkholderiales	Comamonadaceae	Comamonadaceae_unclassified
OTU101	scaledThig	scaledThig	0.243409	0.244974	94	74	0.323422	0.755643	Bacteria	Pseudomonadota	Betaproteobacteria	Burkholderiales	Comamonadaceae	Comamonadaceae_unclassified
OTU101	scaledSpeed	scaledSpeed	0.222593	0.2418	94	74	0.359995	0.778313	Bacteria	Pseudomonadota	Betaproteobacteria	Burkholderiales	Comamonadaceae	Comamonadaceae_unclassified
OTU101	treatmentOrder	xHigh	-2.68903	0.754911	94	74	0.000777809	0.0264226	Bacteria	Pseudomonadota	Betaproteobacteria	Burkholderiales	Comamonadaceae	Comamonadaceae_unclassified
OTU101	treatmentOrder	medium	-0.0963914	0.760133	94	74	0.899632	0.978752	Bacteria	Pseudomonadota	Betaproteobacteria	Burkholderiales	Comamonadaceae	Comamonadaceae_unclassified
OTU101	scaledmetRate	scaledmetRate	-0.193066	0.256594	94	74	0.454183	0.843214	Bacteria	Pseudomonadota	Betaproteobacteria	Burkholderiales	Comamonadaceae	Comamonadaceae_unclassified
OTU101	treatmentOrder	low	0.18841	0.723681	94	74	0.795654	0.960047	Bacteria	Pseudomonadota	Betaproteobacteria	Burkholderiales	Comamonadaceae	Comamonadaceae_unclassified
OTU1010	scaledBiteRate	scaledBiteRate	-0.312034	0.093323	94	12	0.00122645	0.0379355	Bacteria	Pseudomonadota	Betaproteobacteria	Burkholderiales	Comamonadaceae	Comamonadaceae_unclassified
OTU1010	treatmentOrder	low	-0.393069	0.239928	94	12	0.105017	0.507507	Bacteria	Pseudomonadota	Betaproteobacteria	Burkholderiales	Comamonadaceae	Comamonadaceae_unclassified
OTU1010	treatmentOrder	medium	0.0204743	0.25134	94	12	0.935265	0.987082	Bacteria	Pseudomonadota	Betaproteobacteria	Burkholderiales	Comamonadaceae	Comamonadaceae_unclassified
OTU1010	treatmentOrder	xHigh	-0.419713	0.251829	94	12	0.0992195	0.494026	Bacteria	Pseudomonadota	Betaproteobacteria	Burkholderiales	Comamonadaceae	Comamonadaceae_unclassified
OTU1010	scaledSpeed	scaledSpeed	-0.0257903	0.0859379	94	12	0.764822	0.950366	Bacteria	Pseudomonadota	Betaproteobacteria	Burkholderiales	Comamonadaceae	Comamonadaceae_unclassified
OTU1010	scaledmetRate	scaledmetRate	0.0188554	0.0874755	94	12	0.829849	0.966729	Bacteria	Pseudomonadota	Betaproteobacteria	Burkholderiales	Comamonadaceae	Comamonadaceae_unclassified
OTU1010	scaledThig	scaledThig	-0.0775308	0.0874001	94	12	0.37751	0.79378	Bacteria	Pseudomonadota	Betaproteobacteria	Burkholderiales	Comamonadaceae	Comamonadaceae_unclassified
OTU1013	scaledThig	scaledThig	-0.0370326	0.14585	94	27	0.800172	0.960706	Bacteria	Pseudomonadota	Gammaproteobacteria	Aeromonadales	Aeromonadaceae	Aeromonadaceae_unclassified
OTU1013	treatmentOrder	xHigh	-0.370197	0.420242	94	27	0.380819	0.795095	Bacteria	Pseudomonadota	Gammaproteobacteria	Aeromonadales	Aeromonadaceae	Aeromonadaceae_unclassified
OTU1013	scaledSpeed	scaledSpeed	0.217061	0.14341	94	27	0.133802	0.556795	Bacteria	Pseudomonadota	Gammaproteobacteria	Aeromonadales	Aeromonadaceae	Aeromonadaceae_unclassified
OTU1013	scaledmetRate	scaledmetRate	0.0912551	0.145976	94	27	0.533535	0.875429	Bacteria	Pseudomonadota	Gammaproteobacteria	Aeromonadales	Aeromonadaceae	Aeromonadaceae_unclassified
OTU1013	treatmentOrder	low	0.385888	0.400382	94	27	0.337849	0.763653	Bacteria	Pseudomonadota	Gammaproteobacteria	Aeromonadales	Aeromonadaceae	Aeromonadaceae_unclassified
OTU1013	treatmentOrder	medium	-0.54476	0.419427	94	27	0.197477	0.646137	Bacteria	Pseudomonadota	Gammaproteobacteria	Aeromonadales	Aeromonadaceae	Aeromonadaceae_unclassified
OTU1013	scaledBiteRate	scaledBiteRate	-0.0344592	0.155734	94	27	0.825407	0.965315	Bacteria	Pseudomonadota	Gammaproteobacteria	Aeromonadales	Aeromonadaceae	Aeromonadaceae_unclassified
OTU1014	scaledThig	scaledThig	0.013339	0.0801542	94	14	0.86835	0.973686	Bacteria	Bacteroidota	Flavobacteriia	Flavobacteriales	Flavobacteriaceae	Flavobacterium
OTU1014	scaledSpeed	scaledSpeed	0.174635	0.079279	94	14	0.0312577	0.282052	Bacteria	Bacteroidota	Flavobacteriia	Flavobacteriales	Flavobacteriaceae	Flavobacterium
OTU1014	treatmentOrder	low	0.757894	0.303808	94	14	0.0149081	0.187311	Bacteria	Bacteroidota	Flavobacteriia	Flavobacteriales	Flavobacteriaceae	Flavobacterium
OTU1014	scaledBiteRate	scaledBiteRate	0.33814	0.0889273	94	14	0.000301663	0.0136102	Bacteria	Bacteroidota	Flavobacteriia	Flavobacteriales	Flavobacteriaceae	Flavobacterium
OTU1014	treatmentOrder	xHigh	0.00321427	0.317055	94	14	0.991941	0.999544	Bacteria	Bacteroidota	Flavobacteriia	Flavobacteriales	Flavobacteriaceae	Flavobacterium
OTU1014	treatmentOrder	medium	-0.100519	0.333157	94	14	0.764021	0.950091	Bacteria	Bacteroidota	Flavobacteriia	Flavobacteriales	Flavobacteriaceae	Flavobacterium
OTU1014	scaledmetRate	scaledmetRate	-0.078563	0.0963436	94	14	0.417085	0.818508	Bacteria	Bacteroidota	Flavobacteriia	Flavobacteriales	Flavobacteriaceae	Flavobacterium
OTU1015	scaledSpeed	scaledSpeed	0.132378	0.111553	94	14	0.238665	0.683897	Bacteria	Bacteroidota	Flavobacteriia	Flavobacteriales	Flavobacteriaceae	Flavobacterium
OTU1015	scaledThig	scaledThig	0.0472819	0.113252	94	14	0.677389	0.93164	Bacteria	Bacteroidota	Flavobacteriia	Flavobacteriales	Flavobacteriaceae	Flavobacterium
OTU1015	treatmentOrder	medium	-0.158192	0.335946	94	14	0.639828	0.919053	Bacteria	Bacteroidota	Flavobacteriia	Flavobacteriales	Flavobacteriaceae	Flavobacterium
OTU1015	treatmentOrder	low	-0.0762568	0.320482	94	14	0.812892	0.963848	Bacteria	Bacteroidota	Flavobacteriia	Flavobacteriales	Flavobacteriaceae	Flavobacterium
OTU1015	scaledBiteRate	scaledBiteRate	0.0483555	0.12131	94	14	0.691171	0.936535	Bacteria	Bacteroidota	Flavobacteriia	Flavobacteriales	Flavobacteriaceae	Flavobacterium
OTU1015	treatmentOrder	xHigh	0.0727054	0.335381	94	14	0.829182	0.966729	Bacteria	Bacteroidota	Flavobacteriia	Flavobacteriales	Flavobacteriaceae	Flavobacterium
OTU1015	scaledmetRate	scaledmetRate	0.0751723	0.115524	94	14	0.517338	0.872631	Bacteria	Bacteroidota	Flavobacteriia	Flavobacteriales	Flavobacteriaceae	Flavobacterium
OTU1016	scaledmetRate	scaledmetRate	-0.0542424	0.118823	94	18	0.649226	0.922309	Bacteria	Bacteroidota	Flavobacteriia	Flavobacteriales	Flavobacteriaceae	Flavobacterium
OTU1016	treatmentOrder	xHigh	-0.46101	0.359846	94	18	0.204698	0.65225	Bacteria	Bacteroidota	Flavobacteriia	Flavobacteriales	Flavobacteriaceae	Flavobacterium
OTU1016	treatmentOrder	low	0.216547	0.346091	94	18	0.533746	0.875429	Bacteria	Bacteroidota	Flavobacteriia	Flavobacteriales	Flavobacteriaceae	Flavobacterium
OTU1016	scaledSpeed	scaledSpeed	0.246386	0.107084	94	18	0.0240816	0.240891	Bacteria	Bacteroidota	Flavobacteriia	Flavobacteriales	Flavobacteriaceae	Flavobacterium
OTU1016	treatmentOrder	medium	-0.339268	0.366197	94	18	0.358078	0.776975	Bacteria	Bacteroidota	Flavobacteriia	Flavobacteriales	Flavobacteriaceae	Flavobacterium
OTU1016	scaledBiteRate	scaledBiteRate	0.198378	0.117657	94	18	0.0955923	0.486075	Bacteria	Bacteroidota	Flavobacteriia	Flavobacteriales	Flavobacteriaceae	Flavobacterium
OTU1016	scaledThig	scaledThig	0.0745016	0.108229	94	18	0.493292	0.86536	Bacteria	Bacteroidota	Flavobacteriia	Flavobacteriales	Flavobacteriaceae	Flavobacterium
OTU1017	scaledmetRate	scaledmetRate	-0.0608809	0.162275	94	17	0.708528	0.940214	Bacteria	Bacteroidota	Flavobacteriia	Flavobacteriales	Flavobacteriaceae	Flavobacterium
OTU1017	scaledThig	scaledThig	0.09529	0.148946	94	17	0.524331	0.874209	Bacteria	Bacteroidota	Flavobacteriia	Flavobacteriales	Flavobacteriaceae	Flavobacterium
OTU1017	scaledSpeed	scaledSpeed	0.169645	0.14733	94	17	0.253227	0.702735	Bacteria	Bacteroidota	Flavobacteriia	Flavobacteriales	Flavobacteriaceae	Flavobacterium
OTU1017	scaledBiteRate	scaledBiteRate	0.130941	0.16165	94	17	0.420323	0.821444	Bacteria	Bacteroidota	Flavobacteriia	Flavobacteriales	Flavobacteriaceae	Flavobacterium
OTU1017	treatmentOrder	medium	-0.887429	0.496552	94	17	0.0803581	0.44654	Bacteria	Bacteroidota	Flavobacteriia	Flavobacteriales	Flavobacteriaceae	Flavobacterium
OTU1017	treatmentOrder	xHigh	-1.02467	0.48887	94	17	0.0406581	0.325107	Bacteria	Bacteroidota	Flavobacteriia	Flavobacteriales	Flavobacteriaceae	Flavobacterium
OTU1017	treatmentOrder	low	0.447236	0.470029	94	17	0.34561	0.767019	Bacteria	Bacteroidota	Flavobacteriia	Flavobacteriales	Flavobacteriaceae	Flavobacterium
OTU1018	scaledBiteRate	scaledBiteRate	0.231881	0.139398	94	16	0.100197	0.49638	Bacteria	Pseudomonadota	Alphaproteobacteria	Alphaproteobacteria_unclassified	Alphaproteobacteria_unclassified	Alphaproteobacteria_unclassified
OTU1018	scaledmetRate	scaledmetRate	-0.118613	0.143435	94	16	0.410601	0.815155	Bacteria	Pseudomonadota	Alphaproteobacteria	Alphaproteobacteria_unclassified	Alphaproteobacteria_unclassified	Alphaproteobacteria_unclassified
OTU1018	scaledSpeed	scaledSpeed	0.163554	0.126264	94	16	0.199292	0.647063	Bacteria	Pseudomonadota	Alphaproteobacteria	Alphaproteobacteria_unclassified	Alphaproteobacteria_unclassified	Alphaproteobacteria_unclassified
OTU1018	scaledThig	scaledThig	-0.0150834	0.127545	94	16	0.906189	0.980113	Bacteria	Pseudomonadota	Alphaproteobacteria	Alphaproteobacteria_unclassified	Alphaproteobacteria_unclassified	Alphaproteobacteria_unclassified
OTU1018	treatmentOrder	low	-0.53404	0.425532	94	16	0.21407	0.661064	Bacteria	Pseudomonadota	Alphaproteobacteria	Alphaproteobacteria_unclassified	Alphaproteobacteria_unclassified	Alphaproteobacteria_unclassified
OTU1018	treatmentOrder	xHigh	0.110922	0.442228	94	16	0.802756	0.961211	Bacteria	Pseudomonadota	Alphaproteobacteria	Alphaproteobacteria_unclassified	Alphaproteobacteria_unclassified	Alphaproteobacteria_unclassified
OTU1018	treatmentOrder	medium	-0.0849202	0.452994	94	16	0.851992	0.970576	Bacteria	Pseudomonadota	Alphaproteobacteria	Alphaproteobacteria_unclassified	Alphaproteobacteria_unclassified	Alphaproteobacteria_unclassified
OTU102	scaledBiteRate	scaledBiteRate	0.0239016	0.260377	94	64	0.927097	0.984734	Bacteria	Pseudomonadota	Betaproteobacteria	Burkholderiales	Oxalobacteraceae	Herbaspirillum
OTU102	treatmentOrder	low	0.486608	0.819808	94	64	0.554789	0.883669	Bacteria	Pseudomonadota	Betaproteobacteria	Burkholderiales	Oxalobacteraceae	Herbaspirillum
OTU102	scaledmetRate	scaledmetRate	-0.328719	0.271951	94	64	0.230092	0.671441	Bacteria	Pseudomonadota	Betaproteobacteria	Burkholderiales	Oxalobacteraceae	Herbaspirillum
OTU102	scaledSpeed	scaledSpeed	-0.38785	0.234843	94	64	0.103018	0.502748	Bacteria	Pseudomonadota	Betaproteobacteria	Burkholderiales	Oxalobacteraceae	Herbaspirillum
OTU102	treatmentOrder	xHigh	-0.514951	0.852204	94	64	0.547726	0.881348	Bacteria	Pseudomonadota	Betaproteobacteria	Burkholderiales	Oxalobacteraceae	Herbaspirillum
OTU102	scaledThig	scaledThig	0.0419805	0.237201	94	64	0.860022	0.970708	Bacteria	Pseudomonadota	Betaproteobacteria	Burkholderiales	Oxalobacteraceae	Herbaspirillum
OTU102	treatmentOrder	medium	0.324649	0.878279	94	64	0.713024	0.940214	Bacteria	Pseudomonadota	Betaproteobacteria	Burkholderiales	Oxalobacteraceae	Herbaspirillum
OTU1025	treatmentOrder	low	0.271446	0.233194	94	12	0.249939	0.697968	Bacteria	Pseudomonadota	Alphaproteobacteria	Caulobacterales	Caulobacteraceae	Brevundimonas
OTU1025	treatmentOrder	xHigh	0.023998	0.244589	94	12	0.922197	0.983869	Bacteria	Pseudomonadota	Alphaproteobacteria	Caulobacterales	Caulobacteraceae	Brevundimonas
OTU1025	treatmentOrder	medium	-0.0888778	0.244308	94	12	0.71757	0.940214	Bacteria	Pseudomonadota	Alphaproteobacteria	Caulobacterales	Caulobacteraceae	Brevundimonas
OTU1025	scaledBiteRate	scaledBiteRate	-0.0944477	0.0901635	94	12	0.297797	0.738407	Bacteria	Pseudomonadota	Alphaproteobacteria	Caulobacterales	Caulobacteraceae	Brevundimonas
OTU1025	scaledThig	scaledThig	0.152181	0.0843852	94	12	0.0748676	0.433227	Bacteria	Pseudomonadota	Alphaproteobacteria	Caulobacterales	Caulobacteraceae	Brevundimonas
OTU1025	scaledmetRate	scaledmetRate	-0.0302215	0.084811	94	12	0.72267	0.940595	Bacteria	Pseudomonadota	Alphaproteobacteria	Caulobacterales	Caulobacteraceae	Brevundimonas
OTU1025	scaledSpeed	scaledSpeed	0.0757047	0.0830069	94	12	0.364309	0.781474	Bacteria	Pseudomonadota	Alphaproteobacteria	Caulobacterales	Caulobacteraceae	Brevundimonas
OTU1027	treatmentOrder	medium	-0.305944	0.406481	94	15	0.453706	0.843214	Bacteria	Pseudomonadota	Alphaproteobacteria	Sphingomonadales	Sphingomonadaceae	Sphingobium
OTU1027	scaledBiteRate	scaledBiteRate	0.0207473	0.150927	94	15	0.890984	0.978002	Bacteria	Pseudomonadota	Alphaproteobacteria	Sphingomonadales	Sphingomonadaceae	Sphingobium
OTU1027	scaledThig	scaledThig	0.07978	0.141348	94	15	0.573936	0.890612	Bacteria	Pseudomonadota	Alphaproteobacteria	Sphingomonadales	Sphingomonadaceae	Sphingobium
OTU1027	scaledSpeed	scaledSpeed	0.0306702	0.138984	94	15	0.825868	0.965659	Bacteria	Pseudomonadota	Alphaproteobacteria	Sphingomonadales	Sphingomonadaceae	Sphingobium
OTU1027	treatmentOrder	low	-0.449262	0.388024	94	15	0.250143	0.698074	Bacteria	Pseudomonadota	Alphaproteobacteria	Sphingomonadales	Sphingomonadaceae	Sphingobium
OTU1027	scaledmetRate	scaledmetRate	0.0661491	0.14147	94	15	0.641265	0.919604	Bacteria	Pseudomonadota	Alphaproteobacteria	Sphingomonadales	Sphingomonadaceae	Sphingobium
OTU1027	treatmentOrder	xHigh	-0.382683	0.407271	94	15	0.35004	0.770009	Bacteria	Pseudomonadota	Alphaproteobacteria	Sphingomonadales	Sphingomonadaceae	Sphingobium
OTU103	scaledBiteRate	scaledBiteRate	-0.0208504	0.219222	94	63	0.92447	0.984476	Bacteria	Pseudomonadota	Betaproteobacteria	Burkholderiales	Alcaligenaceae	Alcaligenaceae_unclassified
OTU103	treatmentOrder	low	-0.189069	0.650499	94	63	0.772414	0.951959	Bacteria	Pseudomonadota	Betaproteobacteria	Burkholderiales	Alcaligenaceae	Alcaligenaceae_unclassified
OTU103	treatmentOrder	xHigh	-0.963952	0.676221	94	63	0.159573	0.594921	Bacteria	Pseudomonadota	Betaproteobacteria	Burkholderiales	Alcaligenaceae	Alcaligenaceae_unclassified
OTU103	scaledmetRate	scaledmetRate	-0.521495	0.222388	94	63	0.0214569	0.226533	Bacteria	Pseudomonadota	Betaproteobacteria	Burkholderiales	Alcaligenaceae	Alcaligenaceae_unclassified
OTU103	scaledThig	scaledThig	0.104481	0.201402	94	63	0.605542	0.90806	Bacteria	Pseudomonadota	Betaproteobacteria	Burkholderiales	Alcaligenaceae	Alcaligenaceae_unclassified
OTU103	scaledSpeed	scaledSpeed	0.0197391	0.199305	94	63	0.921383	0.983729	Bacteria	Pseudomonadota	Betaproteobacteria	Burkholderiales	Alcaligenaceae	Alcaligenaceae_unclassified
OTU103	treatmentOrder	medium	1.34	0.689173	94	63	0.0578848	0.387801	Bacteria	Pseudomonadota	Betaproteobacteria	Burkholderiales	Alcaligenaceae	Alcaligenaceae_unclassified
OTU1032	scaledmetRate	scaledmetRate	-0.0333141	0.0943889	94	11	0.725113	0.940595	Bacteria	Pseudomonadota	Gammaproteobacteria	Pseudomonadales	Moraxellaceae	Acinetobacter
OTU1032	scaledThig	scaledThig	-0.0767755	0.0928463	94	11	0.410612	0.815155	Bacteria	Pseudomonadota	Gammaproteobacteria	Pseudomonadales	Moraxellaceae	Acinetobacter
OTU1032	treatmentOrder	medium	-0.404917	0.273876	94	11	0.144699	0.57428	Bacteria	Pseudomonadota	Gammaproteobacteria	Pseudomonadales	Moraxellaceae	Acinetobacter
OTU1032	scaledBiteRate	scaledBiteRate	-0.148024	0.0993937	94	11	0.140081	0.567297	Bacteria	Pseudomonadota	Gammaproteobacteria	Pseudomonadales	Moraxellaceae	Acinetobacter
OTU1032	treatmentOrder	xHigh	-0.425448	0.273593	94	11	0.124932	0.540842	Bacteria	Pseudomonadota	Gammaproteobacteria	Pseudomonadales	Moraxellaceae	Acinetobacter
OTU1032	treatmentOrder	low	-0.196059	0.261312	94	11	0.456055	0.84414	Bacteria	Pseudomonadota	Gammaproteobacteria	Pseudomonadales	Moraxellaceae	Acinetobacter
OTU1032	scaledSpeed	scaledSpeed	-0.17207	0.0914263	94	11	0.063231	0.400394	Bacteria	Pseudomonadota	Gammaproteobacteria	Pseudomonadales	Moraxellaceae	Acinetobacter
OTU1033	treatmentOrder	medium	0.537627	0.471155	94	29	0.257003	0.70576	Bacteria	Pseudomonadota	Gammaproteobacteria	Pseudomonadales	Moraxellaceae	Acinetobacter
OTU1033	scaledBiteRate	scaledBiteRate	0.0523168	0.17494	94	29	0.76562	0.950366	Bacteria	Pseudomonadota	Gammaproteobacteria	Pseudomonadales	Moraxellaceae	Acinetobacter
OTU1033	scaledThig	scaledThig	-0.060814	0.163837	94	29	0.711412	0.940214	Bacteria	Pseudomonadota	Gammaproteobacteria	Pseudomonadales	Moraxellaceae	Acinetobacter
OTU1033	scaledmetRate	scaledmetRate	-0.167721	0.163979	94	29	0.309262	0.743541	Bacteria	Pseudomonadota	Gammaproteobacteria	Pseudomonadales	Moraxellaceae	Acinetobacter
OTU1033	treatmentOrder	xHigh	0.0765302	0.47207	94	29	0.871595	0.974385	Bacteria	Pseudomonadota	Gammaproteobacteria	Pseudomonadales	Moraxellaceae	Acinetobacter
OTU1033	treatmentOrder	low	0.18453	0.449761	94	29	0.682618	0.93345	Bacteria	Pseudomonadota	Gammaproteobacteria	Pseudomonadales	Moraxellaceae	Acinetobacter
OTU1033	scaledSpeed	scaledSpeed	-0.205924	0.161097	94	29	0.204595	0.65225	Bacteria	Pseudomonadota	Gammaproteobacteria	Pseudomonadales	Moraxellaceae	Acinetobacter
OTU1038	scaledSpeed	scaledSpeed	0.0282984	0.0880042	94	10	0.748568	0.946055	Bacteria	Bacteroidota	Flavobacteriia	Flavobacteriales	Flavobacteriaceae	Flavobacterium
OTU1038	treatmentOrder	medium	0.182307	0.257383	94	10	0.480669	0.862439	Bacteria	Bacteroidota	Flavobacteriia	Flavobacteriales	Flavobacteriaceae	Flavobacterium
OTU1038	treatmentOrder	xHigh	-0.157008	0.257884	94	10	0.544239	0.88088	Bacteria	Bacteroidota	Flavobacteriia	Flavobacteriales	Flavobacteriaceae	Flavobacterium
OTU1038	scaledThig	scaledThig	0.0334011	0.0895015	94	10	0.709925	0.940214	Bacteria	Bacteroidota	Flavobacteriia	Flavobacteriales	Flavobacteriaceae	Flavobacterium
OTU1038	scaledBiteRate	scaledBiteRate	0.0178923	0.0955668	94	10	0.851927	0.970576	Bacteria	Bacteroidota	Flavobacteriia	Flavobacteriales	Flavobacteriaceae	Flavobacterium
OTU1038	treatmentOrder	low	0.305266	0.245696	94	10	0.217447	0.66372	Bacteria	Bacteroidota	Flavobacteriia	Flavobacteriales	Flavobacteriaceae	Flavobacterium
OTU1038	scaledmetRate	scaledmetRate	0.0107861	0.0895787	94	10	0.90444	0.979767	Bacteria	Bacteroidota	Flavobacteriia	Flavobacteriales	Flavobacteriaceae	Flavobacterium
OTU104	scaledSpeed	scaledSpeed	-0.434992	0.228394	94	51	0.06078	0.395824	Bacteria	Pseudomonadota	Oligoflexia	Bacteriovoracales	Bacteriovoracaceae	Bacteriovorax
OTU104	treatmentOrder	low	-0.777482	0.749131	94	51	0.30364	0.74029	Bacteria	Pseudomonadota	Oligoflexia	Bacteriovoracales	Bacteriovoracaceae	Bacteriovorax
OTU104	treatmentOrder	medium	-3.02866	0.794206	94	51	0.000377257	0.0161382	Bacteria	Pseudomonadota	Oligoflexia	Bacteriovoracales	Bacteriovoracaceae	Bacteriovorax
OTU104	scaledmetRate	scaledmetRate	0.287441	0.255557	94	51	0.26395	0.711613	Bacteria	Pseudomonadota	Oligoflexia	Bacteriovoracales	Bacteriovoracaceae	Bacteriovorax
OTU104	scaledBiteRate	scaledBiteRate	0.120456	0.251358	94	51	0.633105	0.916651	Bacteria	Pseudomonadota	Oligoflexia	Bacteriovoracales	Bacteriovoracaceae	Bacteriovorax
OTU104	scaledThig	scaledThig	0.525492	0.23078	94	51	0.0257543	0.250298	Bacteria	Pseudomonadota	Oligoflexia	Bacteriovoracales	Bacteriovoracaceae	Bacteriovorax
OTU104	treatmentOrder	xHigh	-1.30379	0.778691	94	51	0.0993563	0.494026	Bacteria	Pseudomonadota	Oligoflexia	Bacteriovoracales	Bacteriovoracaceae	Bacteriovorax
OTU1041	treatmentOrder	low	0.707934	0.215746	94	10	0.00149371	0.0422851	Bacteria	Actinomycetota	Actinobacteria	Mycobacteriales	Mycobacteriaceae	Mycobacterium
OTU1041	scaledThig	scaledThig	0.00975546	0.0785912	94	10	0.901503	0.97887	Bacteria	Actinomycetota	Actinobacteria	Mycobacteriales	Mycobacteriaceae	Mycobacterium
OTU1041	treatmentOrder	medium	-0.0427758	0.226008	94	10	0.85033	0.970576	Bacteria	Actinomycetota	Actinobacteria	Mycobacteriales	Mycobacteriaceae	Mycobacterium
OTU1041	scaledSpeed	scaledSpeed	0.0587072	0.0772765	94	10	0.44951	0.840375	Bacteria	Actinomycetota	Actinobacteria	Mycobacteriales	Mycobacteriaceae	Mycobacterium
OTU1041	scaledmetRate	scaledmetRate	-0.0856865	0.078659	94	10	0.279047	0.720593	Bacteria	Actinomycetota	Actinobacteria	Mycobacteriales	Mycobacteriaceae	Mycobacterium
OTU1041	treatmentOrder	xHigh	-0.16274	0.226447	94	10	0.474295	0.856481	Bacteria	Actinomycetota	Actinobacteria	Mycobacteriales	Mycobacteriaceae	Mycobacterium
OTU1041	scaledBiteRate	scaledBiteRate	-0.0784424	0.0839172	94	10	0.35253	0.771859	Bacteria	Actinomycetota	Actinobacteria	Mycobacteriales	Mycobacteriaceae	Mycobacterium
OTU105	treatmentOrder	medium	0.407937	1.12378	94	34	0.718012	0.940214	Bacteria	Pseudomonadota	Alphaproteobacteria	Alphaproteobacteria_unclassified	Alphaproteobacteria_unclassified	Alphaproteobacteria_unclassified
OTU105	scaledmetRate	scaledmetRate	0.291404	0.272062	94	34	0.287568	0.730622	Bacteria	Pseudomonadota	Alphaproteobacteria	Alphaproteobacteria_unclassified	Alphaproteobacteria_unclassified	Alphaproteobacteria_unclassified
OTU105	scaledThig	scaledThig	-0.0481398	0.210121	94	34	0.819616	0.964906	Bacteria	Pseudomonadota	Alphaproteobacteria	Alphaproteobacteria_unclassified	Alphaproteobacteria_unclassified	Alphaproteobacteria_unclassified
OTU105	scaledBiteRate	scaledBiteRate	-0.0694788	0.2368	94	34	0.770224	0.951563	Bacteria	Pseudomonadota	Alphaproteobacteria	Alphaproteobacteria_unclassified	Alphaproteobacteria_unclassified	Alphaproteobacteria_unclassified
OTU105	scaledSpeed	scaledSpeed	0.146197	0.20684	94	34	0.482679	0.862748	Bacteria	Pseudomonadota	Alphaproteobacteria	Alphaproteobacteria_unclassified	Alphaproteobacteria_unclassified	Alphaproteobacteria_unclassified
OTU105	treatmentOrder	xHigh	0.944325	1.01	94	34	0.352757	0.771859	Bacteria	Pseudomonadota	Alphaproteobacteria	Alphaproteobacteria_unclassified	Alphaproteobacteria_unclassified	Alphaproteobacteria_unclassified
OTU105	treatmentOrder	low	0.223951	0.944854	94	34	0.813218	0.963943	Bacteria	Pseudomonadota	Alphaproteobacteria	Alphaproteobacteria_unclassified	Alphaproteobacteria_unclassified	Alphaproteobacteria_unclassified
OTU1054	scaledSpeed	scaledSpeed	0.314924	0.175572	94	34	0.076533	0.438314	Bacteria	Bacteroidota	Flavobacteriia	Flavobacteriales	Weeksellaceae	Chryseobacterium
OTU1054	scaledThig	scaledThig	0.27545	0.177907	94	34	0.125469	0.542352	Bacteria	Bacteroidota	Flavobacteriia	Flavobacteriales	Weeksellaceae	Chryseobacterium
OTU1054	treatmentOrder	medium	-1.56964	0.549678	94	34	0.00624607	0.110988	Bacteria	Bacteroidota	Flavobacteriia	Flavobacteriales	Weeksellaceae	Chryseobacterium
OTU1054	treatmentOrder	xHigh	-1.42525	0.546174	94	34	0.0115837	0.159656	Bacteria	Bacteroidota	Flavobacteriia	Flavobacteriales	Weeksellaceae	Chryseobacterium
OTU1054	treatmentOrder	low	-0.324391	0.523447	94	34	0.538098	0.877182	Bacteria	Bacteroidota	Flavobacteriia	Flavobacteriales	Weeksellaceae	Chryseobacterium
OTU1054	scaledBiteRate	scaledBiteRate	0.0889402	0.191418	94	34	0.643384	0.919604	Bacteria	Bacteroidota	Flavobacteriia	Flavobacteriales	Weeksellaceae	Chryseobacterium
OTU1054	scaledmetRate	scaledmetRate	0.00361642	0.185889	94	34	0.98453	0.998158	Bacteria	Bacteroidota	Flavobacteriia	Flavobacteriales	Weeksellaceae	Chryseobacterium
OTU1056	scaledThig	scaledThig	0.0605376	0.0868238	94	10	0.487529	0.862748	Bacteria	Pseudomonadota	Gammaproteobacteria	Gammaproteobacteria_unclassified	Gammaproteobacteria_unclassified	Gammaproteobacteria_unclassified
OTU1056	scaledBiteRate	scaledBiteRate	0.0847208	0.0927077	94	10	0.363352	0.78131	Bacteria	Pseudomonadota	Gammaproteobacteria	Gammaproteobacteria_unclassified	Gammaproteobacteria_unclassified	Gammaproteobacteria_unclassified
OTU1056	treatmentOrder	medium	-0.418789	0.249683	94	10	0.0971188	0.489835	Bacteria	Pseudomonadota	Gammaproteobacteria	Gammaproteobacteria_unclassified	Gammaproteobacteria_unclassified	Gammaproteobacteria_unclassified
OTU1056	scaledSpeed	scaledSpeed	-0.074773	0.0853714	94	10	0.383548	0.796429	Bacteria	Pseudomonadota	Gammaproteobacteria	Gammaproteobacteria_unclassified	Gammaproteobacteria_unclassified	Gammaproteobacteria_unclassified
OTU1056	scaledmetRate	scaledmetRate	0.0770527	0.0868988	94	10	0.377716	0.79378	Bacteria	Pseudomonadota	Gammaproteobacteria	Gammaproteobacteria_unclassified	Gammaproteobacteria_unclassified	Gammaproteobacteria_unclassified
OTU1056	treatmentOrder	low	-0.435511	0.238346	94	10	0.0711348	0.42177	Bacteria	Pseudomonadota	Gammaproteobacteria	Gammaproteobacteria_unclassified	Gammaproteobacteria_unclassified	Gammaproteobacteria_unclassified
OTU1056	treatmentOrder	xHigh	-0.201951	0.250168	94	10	0.421744	0.823013	Bacteria	Pseudomonadota	Gammaproteobacteria	Gammaproteobacteria_unclassified	Gammaproteobacteria_unclassified	Gammaproteobacteria_unclassified
OTU1057	scaledSpeed	scaledSpeed	-0.0446682	0.153968	94	20	0.772428	0.951959	Bacteria	Pseudomonadota	Gammaproteobacteria	Enterobacterales	Enterobacteriaceae	Enterobacteriaceae_unclassified
OTU1057	treatmentOrder	low	-0.0500615	0.429859	94	20	0.907559	0.980113	Bacteria	Pseudomonadota	Gammaproteobacteria	Enterobacterales	Enterobacteriaceae	Enterobacteriaceae_unclassified
OTU1057	scaledBiteRate	scaledBiteRate	-0.424839	0.167199	94	20	0.012851	0.171938	Bacteria	Pseudomonadota	Gammaproteobacteria	Enterobacterales	Enterobacteriaceae	Enterobacteriaceae_unclassified
OTU1057	treatmentOrder	xHigh	-0.027252	0.451181	94	20	0.951976	0.9903	Bacteria	Pseudomonadota	Gammaproteobacteria	Enterobacterales	Enterobacteriaceae	Enterobacteriaceae_unclassified
OTU1057	treatmentOrder	medium	0.0575787	0.450307	94	20	0.898554	0.978752	Bacteria	Pseudomonadota	Gammaproteobacteria	Enterobacterales	Enterobacteriaceae	Enterobacteriaceae_unclassified
OTU1057	scaledThig	scaledThig	-0.311103	0.156588	94	20	0.0501322	0.357063	Bacteria	Pseudomonadota	Gammaproteobacteria	Enterobacterales	Enterobacteriaceae	Enterobacteriaceae_unclassified
OTU1057	scaledmetRate	scaledmetRate	0.20137	0.156723	94	20	0.202283	0.651404	Bacteria	Pseudomonadota	Gammaproteobacteria	Enterobacterales	Enterobacteriaceae	Enterobacteriaceae_unclassified
OTU106	treatmentOrder	xHigh	-1.18311	0.912524	94	65	0.199405	0.647063	Bacteria	Bacteroidota	Sphingobacteriia	Sphingobacteriales	Sphingobacteriaceae	Pedobacter
OTU106	treatmentOrder	low	0.27722	0.877993	94	65	0.753207	0.947564	Bacteria	Bacteroidota	Sphingobacteriia	Sphingobacteriales	Sphingobacteriaceae	Pedobacter
OTU106	scaledSpeed	scaledSpeed	0.138136	0.255019	94	65	0.589736	0.898371	Bacteria	Bacteroidota	Sphingobacteriia	Sphingobacteriales	Sphingobacteriaceae	Pedobacter
OTU106	scaledBiteRate	scaledBiteRate	0.181389	0.282269	94	65	0.522371	0.873644	Bacteria	Bacteroidota	Sphingobacteriia	Sphingobacteriales	Sphingobacteriaceae	Pedobacter
OTU106	scaledmetRate	scaledmetRate	-0.00590752	0.29311	94	65	0.983967	0.998158	Bacteria	Bacteroidota	Sphingobacteriia	Sphingobacteriales	Sphingobacteriaceae	Pedobacter
OTU106	scaledThig	scaledThig	0.246539	0.257582	94	65	0.34174	0.765304	Bacteria	Bacteroidota	Sphingobacteriia	Sphingobacteriales	Sphingobacteriaceae	Pedobacter
OTU106	treatmentOrder	medium	-1.09636	0.938129	94	65	0.247589	0.695102	Bacteria	Bacteroidota	Sphingobacteriia	Sphingobacteriales	Sphingobacteriaceae	Pedobacter
OTU1062	treatmentOrder	xHigh	-2.13746	0.68752	94	46	0.00254593	0.0617365	Bacteria	Pseudomonadota	Gammaproteobacteria	Pseudomonadales	Moraxellaceae	Acinetobacter
OTU1062	treatmentOrder	low	-0.262917	0.655029	94	46	0.689134	0.936367	Bacteria	Pseudomonadota	Gammaproteobacteria	Pseudomonadales	Moraxellaceae	Acinetobacter
OTU1062	scaledSpeed	scaledSpeed	0.15274	0.23462	94	46	0.516775	0.872624	Bacteria	Pseudomonadota	Gammaproteobacteria	Pseudomonadales	Moraxellaceae	Acinetobacter
OTU1062	scaledmetRate	scaledmetRate	-0.504949	0.238818	94	46	0.0373786	0.309257	Bacteria	Pseudomonadota	Gammaproteobacteria	Pseudomonadales	Moraxellaceae	Acinetobacter
OTU1062	scaledThig	scaledThig	0.503584	0.238612	94	46	0.0377217	0.309852	Bacteria	Pseudomonadota	Gammaproteobacteria	Pseudomonadales	Moraxellaceae	Acinetobacter
OTU1062	scaledBiteRate	scaledBiteRate	-0.4126	0.254782	94	46	0.109018	0.514782	Bacteria	Pseudomonadota	Gammaproteobacteria	Pseudomonadales	Moraxellaceae	Acinetobacter
OTU1062	treatmentOrder	medium	-0.988076	0.686187	94	46	0.153511	0.586062	Bacteria	Pseudomonadota	Gammaproteobacteria	Pseudomonadales	Moraxellaceae	Acinetobacter
OTU1067	treatmentOrder	xHigh	-1.42128	0.467127	94	22	0.00349591	0.0761845	Bacteria	Pseudomonadota	Betaproteobacteria	Rhodocyclales	Zoogloeaceae	Zoogloea
OTU1067	treatmentOrder	low	-0.203914	0.448304	94	22	0.650962	0.922658	Bacteria	Pseudomonadota	Betaproteobacteria	Rhodocyclales	Zoogloeaceae	Zoogloea
OTU1067	scaledSpeed	scaledSpeed	0.201507	0.146967	94	22	0.174138	0.616407	Bacteria	Pseudomonadota	Betaproteobacteria	Rhodocyclales	Zoogloeaceae	Zoogloea
OTU1067	scaledThig	scaledThig	0.232274	0.148781	94	22	0.122462	0.536718	Bacteria	Pseudomonadota	Betaproteobacteria	Rhodocyclales	Zoogloeaceae	Zoogloea
OTU1067	scaledBiteRate	scaledBiteRate	0.00573489	0.160541	94	22	0.971589	0.995726	Bacteria	Pseudomonadota	Betaproteobacteria	Rhodocyclales	Zoogloeaceae	Zoogloea
OTU1067	treatmentOrder	medium	-0.683035	0.471533	94	22	0.153447	0.586062	Bacteria	Pseudomonadota	Betaproteobacteria	Rhodocyclales	Zoogloeaceae	Zoogloea
OTU1067	scaledmetRate	scaledmetRate	-0.185605	0.157717	94	22	0.24285	0.689848	Bacteria	Pseudomonadota	Betaproteobacteria	Rhodocyclales	Zoogloeaceae	Zoogloea
OTU107	scaledThig	scaledThig	-0.125935	0.161974	94	43	0.439899	0.834564	Bacteria	Pseudomonadota	Alphaproteobacteria	Alphaproteobacteria_unclassified	Alphaproteobacteria_unclassified	Alphaproteobacteria_unclassified
OTU107	scaledBiteRate	scaledBiteRate	-0.187176	0.179411	94	43	0.30053	0.739165	Bacteria	Pseudomonadota	Alphaproteobacteria	Alphaproteobacteria_unclassified	Alphaproteobacteria_unclassified	Alphaproteobacteria_unclassified
OTU107	scaledmetRate	scaledmetRate	0.162524	0.193274	94	43	0.402745	0.810006	Bacteria	Pseudomonadota	Alphaproteobacteria	Alphaproteobacteria_unclassified	Alphaproteobacteria_unclassified	Alphaproteobacteria_unclassified
OTU107	treatmentOrder	xHigh	4.85335	0.630613	94	43	1.23015e-10	6.45831e-08	Bacteria	Pseudomonadota	Alphaproteobacteria	Alphaproteobacteria_unclassified	Alphaproteobacteria_unclassified	Alphaproteobacteria_unclassified
OTU107	scaledSpeed	scaledSpeed	-0.303947	0.160248	94	43	0.0627354	0.399699	Bacteria	Pseudomonadota	Alphaproteobacteria	Alphaproteobacteria_unclassified	Alphaproteobacteria_unclassified	Alphaproteobacteria_unclassified
OTU107	treatmentOrder	low	0.412719	0.604858	94	43	0.49738	0.86831	Bacteria	Pseudomonadota	Alphaproteobacteria	Alphaproteobacteria_unclassified	Alphaproteobacteria_unclassified	Alphaproteobacteria_unclassified
OTU107	treatmentOrder	medium	0.582215	0.660305	94	43	0.382277	0.795862	Bacteria	Pseudomonadota	Alphaproteobacteria	Alphaproteobacteria_unclassified	Alphaproteobacteria_unclassified	Alphaproteobacteria_unclassified
OTU1073	scaledBiteRate	scaledBiteRate	-0.030905	0.0830063	94	13	0.71057	0.940214	Bacteria	Pseudomonadota	Gammaproteobacteria	Pseudomonadales	Pseudomonadaceae	Pseudomonas
OTU1073	treatmentOrder	xHigh	-0.12611	0.22399	94	13	0.574887	0.890834	Bacteria	Pseudomonadota	Gammaproteobacteria	Pseudomonadales	Pseudomonadaceae	Pseudomonas
OTU1073	scaledSpeed	scaledSpeed	0.0956279	0.0764377	94	13	0.214306	0.661064	Bacteria	Pseudomonadota	Gammaproteobacteria	Pseudomonadales	Pseudomonadaceae	Pseudomonas
OTU1073	treatmentOrder	medium	0.116357	0.223555	94	13	0.604065	0.90806	Bacteria	Pseudomonadota	Gammaproteobacteria	Pseudomonadales	Pseudomonadaceae	Pseudomonas
OTU1073	treatmentOrder	low	0.309874	0.213404	94	13	0.150125	0.58303	Bacteria	Pseudomonadota	Gammaproteobacteria	Pseudomonadales	Pseudomonadaceae	Pseudomonas
OTU1073	scaledmetRate	scaledmetRate	-0.105147	0.0778053	94	13	0.180106	0.622448	Bacteria	Pseudomonadota	Gammaproteobacteria	Pseudomonadales	Pseudomonadaceae	Pseudomonas
OTU1073	scaledThig	scaledThig	0.019323	0.0777382	94	13	0.80429	0.961407	Bacteria	Pseudomonadota	Gammaproteobacteria	Pseudomonadales	Pseudomonadaceae	Pseudomonas
OTU1074	treatmentOrder	low	-0.240752	0.363866	94	32	0.511297	0.872572	Bacteria	Pseudomonadota	Betaproteobacteria	Burkholderiales	Comamonadaceae	Roseateles
OTU1074	treatmentOrder	medium	-0.237019	0.381266	94	32	0.53711	0.877182	Bacteria	Pseudomonadota	Betaproteobacteria	Burkholderiales	Comamonadaceae	Roseateles
OTU1074	scaledBiteRate	scaledBiteRate	-0.0067674	0.139648	94	32	0.961462	0.993459	Bacteria	Pseudomonadota	Betaproteobacteria	Burkholderiales	Comamonadaceae	Roseateles
OTU1074	scaledmetRate	scaledmetRate	-0.246317	0.131928	94	32	0.0661358	0.4098	Bacteria	Pseudomonadota	Betaproteobacteria	Burkholderiales	Comamonadaceae	Roseateles
OTU1074	treatmentOrder	xHigh	-0.72966	0.381328	94	32	0.0610045	0.395824	Bacteria	Pseudomonadota	Betaproteobacteria	Burkholderiales	Comamonadaceae	Roseateles
OTU1074	scaledThig	scaledThig	0.0021987	0.130588	94	32	0.986606	0.998396	Bacteria	Pseudomonadota	Betaproteobacteria	Burkholderiales	Comamonadaceae	Roseateles
OTU1074	scaledSpeed	scaledSpeed	-0.00831899	0.128517	94	32	0.94854	0.98949	Bacteria	Pseudomonadota	Betaproteobacteria	Burkholderiales	Comamonadaceae	Roseateles
OTU108	treatmentOrder	medium	0.00860715	1.00008	94	59	0.993168	0.999544	Bacteria	Pseudomonadota	Betaproteobacteria	Burkholderiales	Comamonadaceae	Comamonadaceae_unclassified
OTU108	scaledThig	scaledThig	-0.191786	0.322955	94	59	0.554283	0.883669	Bacteria	Pseudomonadota	Betaproteobacteria	Burkholderiales	Comamonadaceae	Comamonadaceae_unclassified
OTU108	scaledBiteRate	scaledBiteRate	-0.150722	0.347569	94	59	0.665651	0.928086	Bacteria	Pseudomonadota	Betaproteobacteria	Burkholderiales	Comamonadaceae	Comamonadaceae_unclassified
OTU108	scaledSpeed	scaledSpeed	0.0628881	0.318746	94	59	0.844082	0.970396	Bacteria	Pseudomonadota	Betaproteobacteria	Burkholderiales	Comamonadaceae	Comamonadaceae_unclassified
OTU108	treatmentOrder	xHigh	-0.874196	0.993444	94	59	0.382647	0.795862	Bacteria	Pseudomonadota	Betaproteobacteria	Burkholderiales	Comamonadaceae	Comamonadaceae_unclassified
OTU108	treatmentOrder	low	1.41019	0.952234	94	59	0.144616	0.57428	Bacteria	Pseudomonadota	Betaproteobacteria	Burkholderiales	Comamonadaceae	Comamonadaceae_unclassified
OTU108	scaledmetRate	scaledmetRate	-0.22849	0.337883	94	59	0.50097	0.870465	Bacteria	Pseudomonadota	Betaproteobacteria	Burkholderiales	Comamonadaceae	Comamonadaceae_unclassified
OTU1085	scaledSpeed	scaledSpeed	-0.0188451	0.108075	94	16	0.862075	0.971411	Bacteria	Pseudomonadota	Betaproteobacteria	Burkholderiales	Oxalobacteraceae	Massilia
OTU1085	scaledBiteRate	scaledBiteRate	-0.118835	0.120294	94	16	0.326333	0.755793	Bacteria	Pseudomonadota	Betaproteobacteria	Burkholderiales	Oxalobacteraceae	Massilia
OTU1085	treatmentOrder	medium	-0.00232613	0.419925	94	16	0.995599	0.999999	Bacteria	Pseudomonadota	Betaproteobacteria	Burkholderiales	Oxalobacteraceae	Massilia
OTU1085	scaledmetRate	scaledmetRate	-0.00890854	0.127262	94	16	0.944355	0.988323	Bacteria	Pseudomonadota	Betaproteobacteria	Burkholderiales	Oxalobacteraceae	Massilia
OTU1085	scaledThig	scaledThig	0.141592	0.109177	94	16	0.198871	0.647032	Bacteria	Pseudomonadota	Betaproteobacteria	Burkholderiales	Oxalobacteraceae	Massilia
OTU1085	treatmentOrder	xHigh	0.792053	0.405036	94	16	0.054585	0.374825	Bacteria	Pseudomonadota	Betaproteobacteria	Burkholderiales	Oxalobacteraceae	Massilia
OTU1085	treatmentOrder	low	0.00808506	0.389334	94	16	0.983491	0.998158	Bacteria	Pseudomonadota	Betaproteobacteria	Burkholderiales	Oxalobacteraceae	Massilia
OTU109	scaledBiteRate	scaledBiteRate	0.141844	0.273671	94	63	0.605583	0.90806	Bacteria	Pseudomonadota	Betaproteobacteria	Burkholderiales	Alcaligenaceae	Achromobacter
OTU109	treatmentOrder	xHigh	1.52681	0.751526	94	63	0.0472811	0.35232	Bacteria	Pseudomonadota	Betaproteobacteria	Burkholderiales	Alcaligenaceae	Achromobacter
OTU109	scaledSpeed	scaledSpeed	-0.716094	0.251772	94	63	0.00557376	0.102186	Bacteria	Pseudomonadota	Betaproteobacteria	Burkholderiales	Alcaligenaceae	Achromobacter
OTU109	treatmentOrder	low	-0.372251	0.717595	94	63	0.606344	0.90806	Bacteria	Pseudomonadota	Betaproteobacteria	Burkholderiales	Alcaligenaceae	Achromobacter
OTU109	treatmentOrder	medium	1.12713	0.752037	94	63	0.14073	0.567681	Bacteria	Pseudomonadota	Betaproteobacteria	Burkholderiales	Alcaligenaceae	Achromobacter
OTU109	scaledThig	scaledThig	0.276867	0.255725	94	63	0.282054	0.725551	Bacteria	Pseudomonadota	Betaproteobacteria	Burkholderiales	Alcaligenaceae	Achromobacter
OTU109	scaledmetRate	scaledmetRate	0.0443495	0.259493	94	63	0.864798	0.972582	Bacteria	Pseudomonadota	Betaproteobacteria	Burkholderiales	Alcaligenaceae	Achromobacter
OTU1092	treatmentOrder	xHigh	0.806757	0.393153	94	29	0.0442892	0.340562	Bacteria	Pseudomonadota	Betaproteobacteria	Burkholderiales	Oxalobacteraceae	Oxalobacteraceae_unclassified
OTU1092	scaledThig	scaledThig	0.169246	0.125973	94	29	0.18285	0.626369	Bacteria	Pseudomonadota	Betaproteobacteria	Burkholderiales	Oxalobacteraceae	Oxalobacteraceae_unclassified
OTU1092	treatmentOrder	low	0.277497	0.377184	94	29	0.464732	0.851249	Bacteria	Pseudomonadota	Betaproteobacteria	Burkholderiales	Oxalobacteraceae	Oxalobacteraceae_unclassified
OTU1092	scaledBiteRate	scaledBiteRate	0.0794601	0.135826	94	29	0.560097	0.886424	Bacteria	Pseudomonadota	Betaproteobacteria	Burkholderiales	Oxalobacteraceae	Oxalobacteraceae_unclassified
OTU1092	scaledmetRate	scaledmetRate	-0.146619	0.133031	94	29	0.273735	0.717696	Bacteria	Pseudomonadota	Betaproteobacteria	Burkholderiales	Oxalobacteraceae	Oxalobacteraceae_unclassified
OTU1092	treatmentOrder	medium	0.600356	0.396541	94	29	0.135516	0.557807	Bacteria	Pseudomonadota	Betaproteobacteria	Burkholderiales	Oxalobacteraceae	Oxalobacteraceae_unclassified
OTU1092	scaledSpeed	scaledSpeed	-0.0507727	0.124408	94	29	0.684249	0.93345	Bacteria	Pseudomonadota	Betaproteobacteria	Burkholderiales	Oxalobacteraceae	Oxalobacteraceae_unclassified
OTU1098	scaledBiteRate	scaledBiteRate	-0.0739987	0.111069	94	12	0.507045	0.872572	Bacteria	Pseudomonadota	Gammaproteobacteria	Enterobacterales	Enterobacterales_unclassified	Enterobacterales_unclassified
OTU1098	treatmentOrder	xHigh	0.587454	0.307228	94	12	0.0607526	0.395824	Bacteria	Pseudomonadota	Gammaproteobacteria	Enterobacterales	Enterobacterales_unclassified	Enterobacterales_unclassified
OTU1098	treatmentOrder	medium	0.343864	0.307769	94	12	0.268934	0.716191	Bacteria	Pseudomonadota	Gammaproteobacteria	Enterobacterales	Enterobacterales_unclassified	Enterobacterales_unclassified
OTU1098	scaledThig	scaledThig	0.0503455	0.103684	94	12	0.628538	0.914309	Bacteria	Pseudomonadota	Gammaproteobacteria	Enterobacterales	Enterobacterales_unclassified	Enterobacterales_unclassified
OTU1098	scaledmetRate	scaledmetRate	-0.164915	0.105807	94	12	0.123386	0.538263	Bacteria	Pseudomonadota	Gammaproteobacteria	Enterobacterales	Enterobacterales_unclassified	Enterobacterales_unclassified
OTU1098	scaledSpeed	scaledSpeed	-0.0163608	0.102132	94	12	0.873109	0.974904	Bacteria	Pseudomonadota	Gammaproteobacteria	Enterobacterales	Enterobacterales_unclassified	Enterobacterales_unclassified
OTU1098	treatmentOrder	low	0.299479	0.293596	94	12	0.312232	0.747241	Bacteria	Pseudomonadota	Gammaproteobacteria	Enterobacterales	Enterobacterales_unclassified	Enterobacterales_unclassified
OTU11	scaledSpeed	scaledSpeed	-0.208256	0.163702	94	92	0.207661	0.655326	Bacteria	Pseudomonadota	Gammaproteobacteria	Pseudomonadales	Pseudomonadaceae	Pseudomonas
OTU11	treatmentOrder	low	-0.254469	0.552424	94	92	0.646818	0.921696	Bacteria	Pseudomonadota	Gammaproteobacteria	Pseudomonadales	Pseudomonadaceae	Pseudomonas
OTU11	treatmentOrder	xHigh	1.39207	0.574098	94	92	0.0185254	0.209363	Bacteria	Pseudomonadota	Gammaproteobacteria	Pseudomonadales	Pseudomonadaceae	Pseudomonas
OTU11	treatmentOrder	medium	1.72287	0.588201	94	92	0.0052551	0.0988541	Bacteria	Pseudomonadota	Gammaproteobacteria	Pseudomonadales	Pseudomonadaceae	Pseudomonas
OTU11	scaledBiteRate	scaledBiteRate	-0.330452	0.180758	94	92	0.0714731	0.42239	Bacteria	Pseudomonadota	Gammaproteobacteria	Pseudomonadales	Pseudomonadaceae	Pseudomonas
OTU11	scaledThig	scaledThig	0.505672	0.165361	94	92	0.00319561	0.0712536	Bacteria	Pseudomonadota	Gammaproteobacteria	Pseudomonadales	Pseudomonadaceae	Pseudomonas
OTU11	scaledmetRate	scaledmetRate	0.0605357	0.186098	94	92	0.745774	0.946055	Bacteria	Pseudomonadota	Gammaproteobacteria	Pseudomonadales	Pseudomonadaceae	Pseudomonas
OTU110	scaledThig	scaledThig	0.449962	0.245097	94	54	0.0699852	0.417095	Bacteria	Pseudomonadota	Alphaproteobacteria	Sphingomonadales	Sphingomonadaceae	Sphingorhabdus
OTU110	treatmentOrder	medium	1.28581	0.739261	94	54	0.088241	0.468009	Bacteria	Pseudomonadota	Alphaproteobacteria	Sphingomonadales	Sphingomonadaceae	Sphingorhabdus
OTU110	scaledSpeed	scaledSpeed	-0.129626	0.241622	94	54	0.593045	0.901984	Bacteria	Pseudomonadota	Alphaproteobacteria	Sphingomonadales	Sphingomonadaceae	Sphingorhabdus
OTU110	treatmentOrder	low	1.48075	0.704808	94	54	0.0405767	0.325007	Bacteria	Pseudomonadota	Alphaproteobacteria	Sphingomonadales	Sphingomonadaceae	Sphingorhabdus
OTU110	treatmentOrder	xHigh	-1.04426	0.736599	94	54	0.16188	0.598506	Bacteria	Pseudomonadota	Alphaproteobacteria	Sphingomonadales	Sphingomonadaceae	Sphingorhabdus
OTU110	scaledBiteRate	scaledBiteRate	0.273604	0.263007	94	54	0.301144	0.739602	Bacteria	Pseudomonadota	Alphaproteobacteria	Sphingomonadales	Sphingomonadaceae	Sphingorhabdus
OTU110	scaledmetRate	scaledmetRate	0.0802575	0.252517	94	54	0.751525	0.946828	Bacteria	Pseudomonadota	Alphaproteobacteria	Sphingomonadales	Sphingomonadaceae	Sphingorhabdus
OTU1103	treatmentOrder	low	-0.202065	0.316222	94	20	0.524522	0.874209	Bacteria	Bacteroidota	Flavobacteriia	Flavobacteriales	Flavobacteriaceae	Flavobacterium
OTU1103	scaledBiteRate	scaledBiteRate	-0.174794	0.122999	94	20	0.158901	0.593752	Bacteria	Bacteroidota	Flavobacteriia	Flavobacteriales	Flavobacteriaceae	Flavobacterium
OTU1103	treatmentOrder	xHigh	0.543492	0.331907	94	20	0.105184	0.507889	Bacteria	Bacteroidota	Flavobacteriia	Flavobacteriales	Flavobacteriaceae	Flavobacterium
OTU1103	treatmentOrder	medium	0.0522655	0.331263	94	20	0.875003	0.974943	Bacteria	Bacteroidota	Flavobacteriia	Flavobacteriales	Flavobacteriaceae	Flavobacterium
OTU1103	scaledmetRate	scaledmetRate	0.0481536	0.115292	94	20	0.677231	0.93164	Bacteria	Bacteroidota	Flavobacteriia	Flavobacteriales	Flavobacteriaceae	Flavobacterium
OTU1103	scaledSpeed	scaledSpeed	-0.0329674	0.113265	94	20	0.771703	0.951855	Bacteria	Bacteroidota	Flavobacteriia	Flavobacteriales	Flavobacteriaceae	Flavobacterium
OTU1103	scaledThig	scaledThig	-0.118182	0.115192	94	20	0.307789	0.740982	Bacteria	Bacteroidota	Flavobacteriia	Flavobacteriales	Flavobacteriaceae	Flavobacterium
OTU1106	treatmentOrder	medium	0.160922	0.503374	94	43	0.750628	0.946686	Bacteria	Pseudomonadota	Gammaproteobacteria	Pseudomonadales	Moraxellaceae	Acinetobacter
OTU1106	treatmentOrder	xHigh	0.719783	0.502873	94	43	0.158205	0.593752	Bacteria	Pseudomonadota	Gammaproteobacteria	Pseudomonadales	Moraxellaceae	Acinetobacter
OTU1106	treatmentOrder	low	0.0762037	0.480285	94	43	0.874597	0.974943	Bacteria	Pseudomonadota	Gammaproteobacteria	Pseudomonadales	Moraxellaceae	Acinetobacter
OTU1106	scaledBiteRate	scaledBiteRate	0.0744417	0.182737	94	43	0.68475	0.93345	Bacteria	Pseudomonadota	Gammaproteobacteria	Pseudomonadales	Moraxellaceae	Acinetobacter
OTU1106	scaledSpeed	scaledSpeed	0.0642996	0.168091	94	43	0.703024	0.940214	Bacteria	Pseudomonadota	Gammaproteobacteria	Pseudomonadales	Moraxellaceae	Acinetobacter
OTU1106	scaledThig	scaledThig	0.0307749	0.170705	94	43	0.857368	0.970576	Bacteria	Pseudomonadota	Gammaproteobacteria	Pseudomonadales	Moraxellaceae	Acinetobacter
OTU1106	scaledmetRate	scaledmetRate	-0.322657	0.173506	94	43	0.0671814	0.412389	Bacteria	Pseudomonadota	Gammaproteobacteria	Pseudomonadales	Moraxellaceae	Acinetobacter
OTU1108	treatmentOrder	medium	-0.0126723	0.596719	94	32	0.983149	0.998158	Bacteria	Bacteroidota	Flavobacteriia	Flavobacteriales	Weeksellaceae	Chryseobacterium
OTU1108	treatmentOrder	low	-0.158004	0.5586	94	32	0.778303	0.954379	Bacteria	Bacteroidota	Flavobacteriia	Flavobacteriales	Weeksellaceae	Chryseobacterium
OTU1108	scaledThig	scaledThig	0.0545364	0.164092	94	32	0.740688	0.946055	Bacteria	Bacteroidota	Flavobacteriia	Flavobacteriales	Weeksellaceae	Chryseobacterium
OTU1108	scaledSpeed	scaledSpeed	-0.299602	0.162459	94	32	0.0696886	0.416934	Bacteria	Bacteroidota	Flavobacteriia	Flavobacteriales	Weeksellaceae	Chryseobacterium
OTU1108	scaledmetRate	scaledmetRate	0.110458	0.186593	94	32	0.555449	0.883669	Bacteria	Bacteroidota	Flavobacteriia	Flavobacteriales	Weeksellaceae	Chryseobacterium
OTU1108	treatmentOrder	xHigh	2.64555	0.580563	94	32	2.79983e-05	0.00226874	Bacteria	Bacteroidota	Flavobacteriia	Flavobacteriales	Weeksellaceae	Chryseobacterium
OTU1108	scaledBiteRate	scaledBiteRate	-0.179377	0.17979	94	32	0.321685	0.755176	Bacteria	Bacteroidota	Flavobacteriia	Flavobacteriales	Weeksellaceae	Chryseobacterium
OTU111	treatmentOrder	medium	-0.0414136	0.802823	94	43	0.95905	0.993059	Bacteria	Bacteroidota	Chitinophagia	Chitinophagales	Chitinophagaceae	Parasediminibacterium
OTU111	scaledBiteRate	scaledBiteRate	0.167505	0.255279	94	43	0.513591	0.872572	Bacteria	Bacteroidota	Chitinophagia	Chitinophagales	Chitinophagaceae	Parasediminibacterium
OTU111	scaledSpeed	scaledSpeed	0.377447	0.232076	94	43	0.108042	0.51407	Bacteria	Bacteroidota	Chitinophagia	Chitinophagales	Chitinophagaceae	Parasediminibacterium
OTU111	scaledThig	scaledThig	0.128007	0.234517	94	43	0.586809	0.89636	Bacteria	Bacteroidota	Chitinophagia	Chitinophagales	Chitinophagaceae	Parasediminibacterium
OTU111	scaledmetRate	scaledmetRate	0.193436	0.259007	94	43	0.457275	0.845045	Bacteria	Bacteroidota	Chitinophagia	Chitinophagales	Chitinophagaceae	Parasediminibacterium
OTU111	treatmentOrder	xHigh	-1.21202	0.787691	94	43	0.128937	0.548719	Bacteria	Bacteroidota	Chitinophagia	Chitinophagales	Chitinophagaceae	Parasediminibacterium
OTU111	treatmentOrder	low	1.53059	0.757735	94	43	0.0477566	0.352436	Bacteria	Bacteroidota	Chitinophagia	Chitinophagales	Chitinophagaceae	Parasediminibacterium
OTU1114	scaledmetRate	scaledmetRate	-0.0342674	0.101593	94	12	0.736717	0.945199	Bacteria	Pseudomonadota	Oligoflexia	Bacteriovoracales	Bacteriovoracaceae	Bacteriovorax
OTU1114	treatmentOrder	xHigh	-0.0566698	0.316801	94	12	0.858566	0.970576	Bacteria	Pseudomonadota	Oligoflexia	Bacteriovoracales	Bacteriovoracaceae	Bacteriovorax
OTU1114	treatmentOrder	medium	-0.313508	0.32589	94	12	0.340012	0.763737	Bacteria	Pseudomonadota	Oligoflexia	Bacteriovoracales	Bacteriovoracaceae	Bacteriovorax
OTU1114	scaledBiteRate	scaledBiteRate	-0.0641656	0.0976907	94	12	0.513211	0.872572	Bacteria	Pseudomonadota	Oligoflexia	Bacteriovoracales	Bacteriovoracaceae	Bacteriovorax
OTU1114	scaledSpeed	scaledSpeed	-0.0631065	0.0882223	94	12	0.476692	0.858134	Bacteria	Pseudomonadota	Oligoflexia	Bacteriovoracales	Bacteriovoracaceae	Bacteriovorax
OTU1114	scaledThig	scaledThig	0.0874905	0.0891082	94	12	0.329412	0.756245	Bacteria	Pseudomonadota	Oligoflexia	Bacteriovoracales	Bacteriovoracaceae	Bacteriovorax
OTU1114	treatmentOrder	low	-0.00833941	0.304802	94	12	0.978253	0.997424	Bacteria	Pseudomonadota	Oligoflexia	Bacteriovoracales	Bacteriovoracaceae	Bacteriovorax
OTU112	scaledThig	scaledThig	-0.155658	0.236461	94	47	0.512489	0.872572	Bacteria	Pseudomonadota	Gammaproteobacteria	Pseudomonadales	Moraxellaceae	Cavicella
OTU112	scaledmetRate	scaledmetRate	0.429144	0.263318	94	47	0.106942	0.512322	Bacteria	Pseudomonadota	Gammaproteobacteria	Pseudomonadales	Moraxellaceae	Cavicella
OTU112	treatmentOrder	xHigh	-3.2763	0.805681	94	47	0.000143962	0.00807168	Bacteria	Pseudomonadota	Gammaproteobacteria	Pseudomonadales	Moraxellaceae	Cavicella
OTU112	scaledBiteRate	scaledBiteRate	-0.378754	0.257867	94	47	0.145901	0.576367	Bacteria	Pseudomonadota	Gammaproteobacteria	Pseudomonadales	Moraxellaceae	Cavicella
OTU112	treatmentOrder	medium	-0.828111	0.822984	94	47	0.31921	0.754272	Bacteria	Pseudomonadota	Gammaproteobacteria	Pseudomonadales	Moraxellaceae	Cavicella
OTU112	treatmentOrder	low	-0.376281	0.77519	94	47	0.629214	0.914601	Bacteria	Pseudomonadota	Gammaproteobacteria	Pseudomonadales	Moraxellaceae	Cavicella
OTU112	scaledSpeed	scaledSpeed	0.0909303	0.234047	94	47	0.698789	0.940214	Bacteria	Pseudomonadota	Gammaproteobacteria	Pseudomonadales	Moraxellaceae	Cavicella
OTU1120	treatmentOrder	xHigh	2.98282	0.569832	94	47	2.35113e-06	0.000315762	Bacteria	Bacteroidota	Flavobacteriia	Flavobacteriales	Flavobacteriaceae	Flavobacterium
OTU1120	scaledThig	scaledThig	0.0830252	0.188817	94	47	0.661294	0.926036	Bacteria	Bacteroidota	Flavobacteriia	Flavobacteriales	Flavobacteriaceae	Flavobacterium
OTU1120	scaledBiteRate	scaledBiteRate	0.29326	0.202719	94	47	0.151666	0.58476	Bacteria	Bacteroidota	Flavobacteriia	Flavobacteriales	Flavobacteriaceae	Flavobacterium
OTU1120	treatmentOrder	low	0.404482	0.545425	94	47	0.461514	0.849305	Bacteria	Bacteroidota	Flavobacteriia	Flavobacteriales	Flavobacteriaceae	Flavobacterium
OTU1120	scaledSpeed	scaledSpeed	0.0172994	0.186181	94	47	0.926191	0.984734	Bacteria	Bacteroidota	Flavobacteriia	Flavobacteriales	Flavobacteriaceae	Flavobacterium
OTU1120	scaledmetRate	scaledmetRate	-0.0571643	0.195076	94	47	0.770307	0.951563	Bacteria	Bacteroidota	Flavobacteriia	Flavobacteriales	Flavobacteriaceae	Flavobacterium
OTU1120	treatmentOrder	medium	1.85848	0.572203	94	47	0.00203306	0.0528871	Bacteria	Bacteroidota	Flavobacteriia	Flavobacteriales	Flavobacteriaceae	Flavobacterium
OTU1121	scaledThig	scaledThig	-0.0552843	0.170889	94	42	0.747095	0.946055	Bacteria	Bacteroidota	Flavobacteriia	Flavobacteriales	Flavobacteriaceae	Flavobacterium
OTU1121	treatmentOrder	low	-0.375594	0.469119	94	42	0.425549	0.824231	Bacteria	Bacteroidota	Flavobacteriia	Flavobacteriales	Flavobacteriaceae	Flavobacterium
OTU1121	scaledBiteRate	scaledBiteRate	-0.132639	0.18247	94	42	0.469257	0.854068	Bacteria	Bacteroidota	Flavobacteriia	Flavobacteriales	Flavobacteriaceae	Flavobacterium
OTU1121	treatmentOrder	xHigh	3.97201	0.492389	94	42	3.87565e-12	3.15835e-09	Bacteria	Bacteroidota	Flavobacteriia	Flavobacteriales	Flavobacteriaceae	Flavobacterium
OTU1121	scaledmetRate	scaledmetRate	0.243392	0.171037	94	42	0.158342	0.593752	Bacteria	Bacteroidota	Flavobacteriia	Flavobacteriales	Flavobacteriaceae	Flavobacterium
OTU1121	treatmentOrder	medium	0.606368	0.491434	94	42	0.220611	0.664715	Bacteria	Bacteroidota	Flavobacteriia	Flavobacteriales	Flavobacteriaceae	Flavobacterium
OTU1121	scaledSpeed	scaledSpeed	-0.0622176	0.16803	94	42	0.712087	0.940214	Bacteria	Bacteroidota	Flavobacteriia	Flavobacteriales	Flavobacteriaceae	Flavobacterium
OTU113	scaledBiteRate	scaledBiteRate	0.068061	0.241855	94	47	0.779105	0.954664	Bacteria	Pseudomonadota	Alphaproteobacteria	Hyphomicrobiales	Hyphomicrobiales_unclassified	Hyphomicrobiales_unclassified
OTU113	treatmentOrder	xHigh	-0.0841642	0.717341	94	47	0.907028	0.980113	Bacteria	Pseudomonadota	Alphaproteobacteria	Hyphomicrobiales	Hyphomicrobiales_unclassified	Hyphomicrobiales_unclassified
OTU113	treatmentOrder	low	-0.446052	0.689156	94	47	0.520292	0.873296	Bacteria	Pseudomonadota	Alphaproteobacteria	Hyphomicrobiales	Hyphomicrobiales_unclassified	Hyphomicrobiales_unclassified
OTU113	scaledmetRate	scaledmetRate	-0.281966	0.240209	94	47	0.244031	0.691413	Bacteria	Pseudomonadota	Alphaproteobacteria	Hyphomicrobiales	Hyphomicrobiales_unclassified	Hyphomicrobiales_unclassified
OTU113	scaledThig	scaledThig	0.247878	0.223497	94	47	0.270919	0.717235	Bacteria	Pseudomonadota	Alphaproteobacteria	Hyphomicrobiales	Hyphomicrobiales_unclassified	Hyphomicrobiales_unclassified
OTU113	treatmentOrder	medium	1.95723	0.726298	94	47	0.0097327	0.145085	Bacteria	Pseudomonadota	Alphaproteobacteria	Hyphomicrobiales	Hyphomicrobiales_unclassified	Hyphomicrobiales_unclassified
OTU113	scaledSpeed	scaledSpeed	0.232716	0.22094	94	47	0.295496	0.737651	Bacteria	Pseudomonadota	Alphaproteobacteria	Hyphomicrobiales	Hyphomicrobiales_unclassified	Hyphomicrobiales_unclassified
OTU1130	scaledBiteRate	scaledBiteRate	-0.0717333	0.169983	94	29	0.674077	0.931443	Bacteria	Bacteroidota	Flavobacteriia	Flavobacteriales	Flavobacteriaceae	Flavobacterium
OTU1130	scaledThig	scaledThig	-0.0889299	0.159195	94	29	0.577871	0.89167	Bacteria	Bacteroidota	Flavobacteriia	Flavobacteriales	Flavobacteriaceae	Flavobacterium
OTU1130	treatmentOrder	xHigh	2.23085	0.458694	94	29	5.15889e-06	0.000584168	Bacteria	Bacteroidota	Flavobacteriia	Flavobacteriales	Flavobacteriaceae	Flavobacterium
OTU1130	treatmentOrder	low	-0.0726526	0.437017	94	29	0.868353	0.973686	Bacteria	Bacteroidota	Flavobacteriia	Flavobacteriales	Flavobacteriaceae	Flavobacterium
OTU1130	scaledmetRate	scaledmetRate	0.14524	0.159332	94	29	0.364552	0.781474	Bacteria	Bacteroidota	Flavobacteriia	Flavobacteriales	Flavobacteriaceae	Flavobacterium
OTU1130	scaledSpeed	scaledSpeed	0.000357733	0.156532	94	29	0.998182	0.999999	Bacteria	Bacteroidota	Flavobacteriia	Flavobacteriales	Flavobacteriaceae	Flavobacterium
OTU1130	treatmentOrder	medium	1.13754	0.457805	94	29	0.0149006	0.187311	Bacteria	Bacteroidota	Flavobacteriia	Flavobacteriales	Flavobacteriaceae	Flavobacterium
OTU1134	treatmentOrder	low	0.21854	0.352293	94	13	0.537397	0.877182	Bacteria	Bacteroidota	Flavobacteriia	Flavobacteriales	Weeksellaceae	Chryseobacterium
OTU1134	scaledmetRate	scaledmetRate	0.050736	0.126951	94	13	0.690533	0.936367	Bacteria	Bacteroidota	Flavobacteriia	Flavobacteriales	Weeksellaceae	Chryseobacterium
OTU1134	scaledBiteRate	scaledBiteRate	0.0696663	0.13325	94	13	0.602444	0.90806	Bacteria	Bacteroidota	Flavobacteriia	Flavobacteriales	Weeksellaceae	Chryseobacterium
OTU1134	treatmentOrder	medium	0.672299	0.369302	94	13	0.073826	0.431372	Bacteria	Bacteroidota	Flavobacteriia	Flavobacteriales	Weeksellaceae	Chryseobacterium
OTU1134	scaledThig	scaledThig	0.112172	0.124387	94	13	0.369731	0.787023	Bacteria	Bacteroidota	Flavobacteriia	Flavobacteriales	Weeksellaceae	Chryseobacterium
OTU1134	scaledSpeed	scaledSpeed	-0.046234	0.122527	94	13	0.706861	0.940214	Bacteria	Bacteroidota	Flavobacteriia	Flavobacteriales	Weeksellaceae	Chryseobacterium
OTU1134	treatmentOrder	xHigh	0.626444	0.368644	94	13	0.0941492	0.482014	Bacteria	Bacteroidota	Flavobacteriia	Flavobacteriales	Weeksellaceae	Chryseobacterium
OTU1139	treatmentOrder	low	-0.103646	0.296881	94	16	0.728182	0.941612	Bacteria	Pseudomonadota	Betaproteobacteria	Burkholderiales	Oxalobacteraceae	Massilia
OTU1139	scaledSpeed	scaledSpeed	-0.12633	0.0946777	94	16	0.185889	0.628912	Bacteria	Pseudomonadota	Betaproteobacteria	Burkholderiales	Oxalobacteraceae	Massilia
OTU1139	treatmentOrder	xHigh	0.0393936	0.308959	94	16	0.898941	0.978752	Bacteria	Pseudomonadota	Betaproteobacteria	Burkholderiales	Oxalobacteraceae	Massilia
OTU1139	scaledThig	scaledThig	0.10749	0.0957589	94	16	0.265053	0.711613	Bacteria	Pseudomonadota	Betaproteobacteria	Burkholderiales	Oxalobacteraceae	Massilia
OTU1139	scaledmetRate	scaledmetRate	0.0484146	0.10325	94	16	0.640393	0.919053	Bacteria	Pseudomonadota	Betaproteobacteria	Burkholderiales	Oxalobacteraceae	Massilia
OTU1139	treatmentOrder	medium	-0.331396	0.313046	94	16	0.294224	0.736802	Bacteria	Pseudomonadota	Betaproteobacteria	Burkholderiales	Oxalobacteraceae	Massilia
OTU1139	scaledBiteRate	scaledBiteRate	-0.00370009	0.103695	94	16	0.971621	0.995726	Bacteria	Pseudomonadota	Betaproteobacteria	Burkholderiales	Oxalobacteraceae	Massilia
OTU114	scaledSpeed	scaledSpeed	0.395957	0.218227	94	55	0.074125	0.431524	Bacteria	Pseudomonadota	Alphaproteobacteria	Caulobacterales	Caulobacteraceae	Caulobacter
OTU114	scaledmetRate	scaledmetRate	0.231431	0.251489	94	55	0.36005	0.778313	Bacteria	Pseudomonadota	Alphaproteobacteria	Caulobacterales	Caulobacteraceae	Caulobacter
OTU114	treatmentOrder	xHigh	-2.15267	0.784739	94	55	0.00804108	0.131744	Bacteria	Pseudomonadota	Alphaproteobacteria	Caulobacterales	Caulobacteraceae	Caulobacter
OTU114	scaledBiteRate	scaledBiteRate	0.213454	0.241689	94	55	0.379987	0.794227	Bacteria	Pseudomonadota	Alphaproteobacteria	Caulobacterales	Caulobacteraceae	Caulobacter
OTU114	scaledThig	scaledThig	0.126501	0.220418	94	55	0.567965	0.889412	Bacteria	Pseudomonadota	Alphaproteobacteria	Caulobacterales	Caulobacteraceae	Caulobacter
OTU114	treatmentOrder	medium	0.582651	0.807451	94	55	0.474034	0.856481	Bacteria	Pseudomonadota	Alphaproteobacteria	Caulobacterales	Caulobacteraceae	Caulobacter
OTU114	treatmentOrder	low	-0.262406	0.755004	94	55	0.729391	0.942245	Bacteria	Pseudomonadota	Alphaproteobacteria	Caulobacterales	Caulobacteraceae	Caulobacter
OTU1140	scaledThig	scaledThig	0.0258693	0.0766742	94	10	0.736643	0.945199	Bacteria	Bacteroidota	Flavobacteriia	Flavobacteriales	Flavobacteriaceae	Flavobacterium
OTU1140	treatmentOrder	low	0.326249	0.210483	94	10	0.124815	0.540738	Bacteria	Bacteroidota	Flavobacteriia	Flavobacteriales	Flavobacteriaceae	Flavobacterium
OTU1140	treatmentOrder	medium	0.107402	0.220496	94	10	0.62743	0.913618	Bacteria	Bacteroidota	Flavobacteriia	Flavobacteriales	Flavobacteriaceae	Flavobacterium
OTU1140	treatmentOrder	xHigh	0.285676	0.220924	94	10	0.199441	0.647063	Bacteria	Bacteroidota	Flavobacteriia	Flavobacteriales	Flavobacteriaceae	Flavobacterium
OTU1140	scaledSpeed	scaledSpeed	0.0248117	0.0753915	94	10	0.742876	0.946055	Bacteria	Bacteroidota	Flavobacteriia	Flavobacteriales	Flavobacteriaceae	Flavobacterium
OTU1140	scaledBiteRate	scaledBiteRate	0.119472	0.0818703	94	10	0.148131	0.579589	Bacteria	Bacteroidota	Flavobacteriia	Flavobacteriales	Flavobacteriaceae	Flavobacterium
OTU1140	scaledmetRate	scaledmetRate	0.0908508	0.0767404	94	10	0.239726	0.685067	Bacteria	Bacteroidota	Flavobacteriia	Flavobacteriales	Flavobacteriaceae	Flavobacterium
OTU1143	scaledBiteRate	scaledBiteRate	0.12204	0.0975581	94	11	0.214402	0.661064	Bacteria	Pseudomonadota	Gammaproteobacteria	Enterobacterales	Enterobacterales_unclassified	Enterobacterales_unclassified
OTU1143	treatmentOrder	medium	0.485382	0.282391	94	11	0.0911718	0.473774	Bacteria	Pseudomonadota	Gammaproteobacteria	Enterobacterales	Enterobacterales_unclassified	Enterobacterales_unclassified
OTU1143	scaledThig	scaledThig	-0.011311	0.0905807	94	11	0.900932	0.978752	Bacteria	Pseudomonadota	Gammaproteobacteria	Enterobacterales	Enterobacterales_unclassified	Enterobacterales_unclassified
OTU1143	treatmentOrder	xHigh	0.913084	0.280296	94	11	0.00182245	0.0487254	Bacteria	Pseudomonadota	Gammaproteobacteria	Enterobacterales	Enterobacterales_unclassified	Enterobacterales_unclassified
OTU1143	scaledmetRate	scaledmetRate	-0.150696	0.0951332	94	11	0.117219	0.528034	Bacteria	Pseudomonadota	Gammaproteobacteria	Enterobacterales	Enterobacterales_unclassified	Enterobacterales_unclassified
OTU1143	treatmentOrder	low	0.0608831	0.268773	94	11	0.821576	0.964906	Bacteria	Pseudomonadota	Gammaproteobacteria	Enterobacterales	Enterobacterales_unclassified	Enterobacterales_unclassified
OTU1143	scaledSpeed	scaledSpeed	0.0521785	0.0894236	94	11	0.561146	0.8868	Bacteria	Pseudomonadota	Gammaproteobacteria	Enterobacterales	Enterobacterales_unclassified	Enterobacterales_unclassified
OTU115	treatmentOrder	xHigh	-1.30059	0.568036	94	40	0.0252305	0.246125	Bacteria	Pseudomonadota	Gammaproteobacteria	Gammaproteobacteria_unclassified	Gammaproteobacteria_unclassified	Gammaproteobacteria_unclassified
OTU115	treatmentOrder	medium	3.4959	0.595695	94	40	2.99578e-07	5.24261e-05	Bacteria	Pseudomonadota	Gammaproteobacteria	Gammaproteobacteria_unclassified	Gammaproteobacteria_unclassified	Gammaproteobacteria_unclassified
OTU115	scaledThig	scaledThig	0.177942	0.144888	94	40	0.22393	0.668724	Bacteria	Pseudomonadota	Gammaproteobacteria	Gammaproteobacteria_unclassified	Gammaproteobacteria_unclassified	Gammaproteobacteria_unclassified
OTU115	scaledSpeed	scaledSpeed	-0.0169065	0.143328	94	40	0.90648	0.980113	Bacteria	Pseudomonadota	Gammaproteobacteria	Gammaproteobacteria_unclassified	Gammaproteobacteria_unclassified	Gammaproteobacteria_unclassified
OTU115	scaledmetRate	scaledmetRate	0.0639405	0.173445	94	40	0.713299	0.940214	Bacteria	Pseudomonadota	Gammaproteobacteria	Gammaproteobacteria_unclassified	Gammaproteobacteria_unclassified	Gammaproteobacteria_unclassified
OTU115	scaledBiteRate	scaledBiteRate	-0.014021	0.160601	94	40	0.93068	0.985691	Bacteria	Pseudomonadota	Gammaproteobacteria	Gammaproteobacteria_unclassified	Gammaproteobacteria_unclassified	Gammaproteobacteria_unclassified
OTU115	treatmentOrder	low	0.420487	0.544612	94	40	0.442655	0.835322	Bacteria	Pseudomonadota	Gammaproteobacteria	Gammaproteobacteria_unclassified	Gammaproteobacteria_unclassified	Gammaproteobacteria_unclassified
OTU1151	scaledThig	scaledThig	-0.0352398	0.118745	94	18	0.767406	0.950518	Bacteria	Pseudomonadota	Gammaproteobacteria	Pseudomonadales	Moraxellaceae	Acinetobacter
OTU1151	scaledBiteRate	scaledBiteRate	-0.0937817	0.127988	94	18	0.465752	0.851446	Bacteria	Pseudomonadota	Gammaproteobacteria	Pseudomonadales	Moraxellaceae	Acinetobacter
OTU1151	treatmentOrder	low	0.0309527	0.354544	94	18	0.930731	0.985691	Bacteria	Pseudomonadota	Gammaproteobacteria	Pseudomonadales	Moraxellaceae	Acinetobacter
OTU1151	treatmentOrder	medium	1.09999	0.372665	94	18	0.00465442	0.091426	Bacteria	Pseudomonadota	Gammaproteobacteria	Pseudomonadales	Moraxellaceae	Acinetobacter
OTU1151	scaledSpeed	scaledSpeed	-0.0414375	0.117257	94	18	0.724703	0.940595	Bacteria	Pseudomonadota	Gammaproteobacteria	Pseudomonadales	Moraxellaceae	Acinetobacter
OTU1151	treatmentOrder	xHigh	0.00925435	0.369612	94	18	0.980106	0.998158	Bacteria	Pseudomonadota	Gammaproteobacteria	Pseudomonadales	Moraxellaceae	Acinetobacter
OTU1151	scaledmetRate	scaledmetRate	0.154864	0.125185	94	18	0.219765	0.664715	Bacteria	Pseudomonadota	Gammaproteobacteria	Pseudomonadales	Moraxellaceae	Acinetobacter
OTU1153	treatmentOrder	xHigh	0.382749	0.422072	94	16	0.36809	0.784688	Bacteria	Pseudomonadota	Alphaproteobacteria	Sphingomonadales	Erythrobacteraceae	Novosphingobium
OTU1153	scaledSpeed	scaledSpeed	0.107754	0.135857	94	16	0.429952	0.826006	Bacteria	Pseudomonadota	Alphaproteobacteria	Sphingomonadales	Erythrobacteraceae	Novosphingobium
OTU1153	treatmentOrder	low	-0.0225094	0.404471	94	16	0.955813	0.992238	Bacteria	Pseudomonadota	Alphaproteobacteria	Sphingomonadales	Erythrobacteraceae	Novosphingobium
OTU1153	scaledBiteRate	scaledBiteRate	0.0724923	0.148101	94	16	0.625766	0.913618	Bacteria	Pseudomonadota	Alphaproteobacteria	Sphingomonadales	Erythrobacteraceae	Novosphingobium
OTU1153	treatmentOrder	medium	1.37255	0.424703	94	16	0.00209219	0.0539678	Bacteria	Pseudomonadota	Alphaproteobacteria	Sphingomonadales	Erythrobacteraceae	Novosphingobium
OTU1153	scaledmetRate	scaledmetRate	-0.160494	0.14372	94	16	0.267598	0.71446	Bacteria	Pseudomonadota	Alphaproteobacteria	Sphingomonadales	Erythrobacteraceae	Novosphingobium
OTU1153	scaledThig	scaledThig	0.166277	0.137672	94	16	0.230615	0.672288	Bacteria	Pseudomonadota	Alphaproteobacteria	Sphingomonadales	Erythrobacteraceae	Novosphingobium
OTU1156	scaledmetRate	scaledmetRate	0.0871034	0.0992241	94	10	0.382474	0.795862	Bacteria	Bacteroidota	Flavobacteriia	Flavobacteriales	Flavobacteriaceae	Flavobacterium
OTU1156	treatmentOrder	xHigh	-0.281422	0.285651	94	10	0.327292	0.755793	Bacteria	Bacteroidota	Flavobacteriia	Flavobacteriales	Flavobacteriaceae	Flavobacterium
OTU1156	scaledBiteRate	scaledBiteRate	0.147359	0.105857	94	10	0.167493	0.60656	Bacteria	Bacteroidota	Flavobacteriia	Flavobacteriales	Flavobacteriaceae	Flavobacterium
OTU1156	treatmentOrder	low	0.124083	0.272152	94	10	0.649586	0.92239	Bacteria	Bacteroidota	Flavobacteriia	Flavobacteriales	Flavobacteriaceae	Flavobacterium
OTU1156	treatmentOrder	medium	-0.39365	0.285097	94	10	0.170931	0.612363	Bacteria	Bacteroidota	Flavobacteriia	Flavobacteriales	Flavobacteriaceae	Flavobacterium
OTU1156	scaledSpeed	scaledSpeed	0.0826652	0.09748	94	10	0.39878	0.807487	Bacteria	Bacteroidota	Flavobacteriia	Flavobacteriales	Flavobacteriaceae	Flavobacterium
OTU1156	scaledThig	scaledThig	-0.00408495	0.0991385	94	10	0.967228	0.99479	Bacteria	Bacteroidota	Flavobacteriia	Flavobacteriales	Flavobacteriaceae	Flavobacterium
OTU1157	scaledmetRate	scaledmetRate	-0.0821868	0.158983	94	38	0.606645	0.90806	Bacteria	Pseudomonadota	Gammaproteobacteria	Aeromonadales	Aeromonadaceae	Aeromonas
OTU1157	scaledBiteRate	scaledBiteRate	-0.147712	0.162219	94	38	0.365125	0.781973	Bacteria	Pseudomonadota	Gammaproteobacteria	Aeromonadales	Aeromonadaceae	Aeromonas
OTU1157	scaledSpeed	scaledSpeed	0.0888592	0.148567	94	38	0.551422	0.88251	Bacteria	Pseudomonadota	Gammaproteobacteria	Aeromonadales	Aeromonadaceae	Aeromonas
OTU1157	scaledThig	scaledThig	-0.0107008	0.150428	94	38	0.943467	0.987946	Bacteria	Pseudomonadota	Gammaproteobacteria	Aeromonadales	Aeromonadaceae	Aeromonas
OTU1157	treatmentOrder	medium	-0.631993	0.474196	94	38	0.188151	0.633201	Bacteria	Pseudomonadota	Gammaproteobacteria	Aeromonadales	Aeromonadaceae	Aeromonas
OTU1157	treatmentOrder	low	0.628837	0.451005	94	38	0.168522	0.607153	Bacteria	Pseudomonadota	Gammaproteobacteria	Aeromonadales	Aeromonadaceae	Aeromonas
OTU1157	treatmentOrder	xHigh	0.537694	0.470065	94	38	0.25714	0.705791	Bacteria	Pseudomonadota	Gammaproteobacteria	Aeromonadales	Aeromonadaceae	Aeromonas
OTU116	treatmentOrder	medium	-2.59463	1.10444	94	45	0.0225946	0.234683	Bacteria	Bacteroidota	Flavobacteriia	Flavobacteriales	Flavobacteriaceae	Flavobacterium
OTU116	treatmentOrder	low	-0.680677	1.04131	94	45	0.515795	0.872572	Bacteria	Bacteroidota	Flavobacteriia	Flavobacteriales	Flavobacteriaceae	Flavobacterium
OTU116	scaledmetRate	scaledmetRate	0.87253	0.354763	94	45	0.0159885	0.193166	Bacteria	Bacteroidota	Flavobacteriia	Flavobacteriales	Flavobacteriaceae	Flavobacterium
OTU116	scaledThig	scaledThig	0.0100117	0.31981	94	45	0.975111	0.996682	Bacteria	Bacteroidota	Flavobacteriia	Flavobacteriales	Flavobacteriaceae	Flavobacterium
OTU116	scaledSpeed	scaledSpeed	0.74534	0.316518	94	45	0.0211861	0.226253	Bacteria	Bacteroidota	Flavobacteriia	Flavobacteriales	Flavobacteriaceae	Flavobacterium
OTU116	treatmentOrder	xHigh	-1.72555	1.08236	94	45	0.116015	0.524407	Bacteria	Bacteroidota	Flavobacteriia	Flavobacteriales	Flavobacteriaceae	Flavobacterium
OTU116	scaledBiteRate	scaledBiteRate	0.512635	0.348462	94	45	0.145196	0.575106	Bacteria	Bacteroidota	Flavobacteriia	Flavobacteriales	Flavobacteriaceae	Flavobacterium
OTU1161	treatmentOrder	low	0.120309	0.257994	94	14	0.643096	0.919604	Bacteria	Pseudomonadota	Gammaproteobacteria	Pseudomonadales	Moraxellaceae	Acinetobacter
OTU1161	scaledThig	scaledThig	-0.118082	0.0925241	94	14	0.205376	0.65225	Bacteria	Pseudomonadota	Gammaproteobacteria	Pseudomonadales	Moraxellaceae	Acinetobacter
OTU1161	treatmentOrder	medium	0.223609	0.270336	94	14	0.41234	0.815727	Bacteria	Pseudomonadota	Gammaproteobacteria	Pseudomonadales	Moraxellaceae	Acinetobacter
OTU1161	treatmentOrder	xHigh	0.889841	0.270356	94	14	0.00177914	0.0482372	Bacteria	Pseudomonadota	Gammaproteobacteria	Pseudomonadales	Moraxellaceae	Acinetobacter
OTU1161	scaledSpeed	scaledSpeed	0.0348406	0.091061	94	14	0.702961	0.940214	Bacteria	Pseudomonadota	Gammaproteobacteria	Pseudomonadales	Moraxellaceae	Acinetobacter
OTU1161	scaledBiteRate	scaledBiteRate	0.0946905	0.0989511	94	14	0.341281	0.765304	Bacteria	Pseudomonadota	Gammaproteobacteria	Pseudomonadales	Moraxellaceae	Acinetobacter
OTU1161	scaledmetRate	scaledmetRate	0.224644	0.0935164	94	14	0.0190132	0.213206	Bacteria	Pseudomonadota	Gammaproteobacteria	Pseudomonadales	Moraxellaceae	Acinetobacter
OTU117	scaledSpeed	scaledSpeed	0.314509	0.174994	94	41	0.0770964	0.439085	Bacteria	Planctomycetota	Planctomycetia	Planctomycetales	Planctomycetaceae	Caulifigura
OTU117	scaledThig	scaledThig	0.235242	0.176807	94	41	0.188102	0.633201	Bacteria	Planctomycetota	Planctomycetia	Planctomycetales	Planctomycetaceae	Caulifigura
OTU117	scaledBiteRate	scaledBiteRate	-0.197761	0.195191	94	41	0.314423	0.750566	Bacteria	Planctomycetota	Planctomycetia	Planctomycetales	Planctomycetaceae	Caulifigura
OTU117	treatmentOrder	low	0.391269	0.641117	94	41	0.543776	0.88088	Bacteria	Planctomycetota	Planctomycetia	Planctomycetales	Planctomycetaceae	Caulifigura
OTU117	treatmentOrder	medium	1.12613	0.694304	94	41	0.111103	0.517643	Bacteria	Planctomycetota	Planctomycetia	Planctomycetales	Planctomycetaceae	Caulifigura
OTU117	treatmentOrder	xHigh	-2.0538	0.667399	94	41	0.00309266	0.0709448	Bacteria	Planctomycetota	Planctomycetia	Planctomycetales	Planctomycetaceae	Caulifigura
OTU117	scaledmetRate	scaledmetRate	0.156278	0.207877	94	41	0.454234	0.843214	Bacteria	Planctomycetota	Planctomycetia	Planctomycetales	Planctomycetaceae	Caulifigura
OTU1174	treatmentOrder	xHigh	0.722733	0.267788	94	14	0.00904769	0.140082	Bacteria	Pseudomonadota	Gammaproteobacteria	Enterobacterales	Enterobacteriaceae	Enterobacteriaceae_unclassified
OTU1174	scaledSpeed	scaledSpeed	-0.0563353	0.0875986	94	14	0.521903	0.873621	Bacteria	Pseudomonadota	Gammaproteobacteria	Enterobacterales	Enterobacteriaceae	Enterobacteriaceae_unclassified
OTU1174	scaledmetRate	scaledmetRate	-0.109358	0.0917127	94	14	0.236863	0.681557	Bacteria	Pseudomonadota	Gammaproteobacteria	Enterobacterales	Enterobacteriaceae	Enterobacteriaceae_unclassified
OTU1174	scaledBiteRate	scaledBiteRate	-0.00286218	0.095371	94	14	0.976128	0.996682	Bacteria	Pseudomonadota	Gammaproteobacteria	Enterobacterales	Enterobacteriaceae	Enterobacteriaceae_unclassified
OTU1174	scaledThig	scaledThig	-0.0927966	0.0888445	94	14	0.2993	0.738914	Bacteria	Pseudomonadota	Gammaproteobacteria	Enterobacterales	Enterobacteriaceae	Enterobacteriaceae_unclassified
OTU1174	treatmentOrder	low	0.16148	0.256292	94	14	0.531239	0.875429	Bacteria	Pseudomonadota	Gammaproteobacteria	Enterobacterales	Enterobacteriaceae	Enterobacteriaceae_unclassified
OTU1174	treatmentOrder	medium	0.221176	0.268858	94	14	0.414373	0.816555	Bacteria	Pseudomonadota	Gammaproteobacteria	Enterobacterales	Enterobacteriaceae	Enterobacteriaceae_unclassified
OTU118	scaledBiteRate	scaledBiteRate	-0.391036	0.209272	94	38	0.065564	0.407607	Bacteria	Bacteroidota	Flavobacteriia	Flavobacteriales	Flavobacteriaceae	Flavobacterium
OTU118	scaledmetRate	scaledmetRate	-0.0256499	0.218996	94	38	0.907036	0.980113	Bacteria	Bacteroidota	Flavobacteriia	Flavobacteriales	Flavobacteriaceae	Flavobacterium
OTU118	treatmentOrder	medium	1.88675	0.709446	94	38	0.0103416	0.149516	Bacteria	Bacteroidota	Flavobacteriia	Flavobacteriales	Flavobacteriaceae	Flavobacterium
OTU118	treatmentOrder	xHigh	1.87876	0.687799	94	38	0.00815247	0.132439	Bacteria	Bacteroidota	Flavobacteriia	Flavobacteriales	Flavobacteriaceae	Flavobacterium
OTU118	treatmentOrder	low	-0.765394	0.661597	94	38	0.251575	0.699831	Bacteria	Bacteroidota	Flavobacteriia	Flavobacteriales	Flavobacteriaceae	Flavobacterium
OTU118	scaledThig	scaledThig	0.0705771	0.190537	94	38	0.712218	0.940214	Bacteria	Bacteroidota	Flavobacteriia	Flavobacteriales	Flavobacteriaceae	Flavobacterium
OTU118	scaledSpeed	scaledSpeed	0.0268459	0.188641	94	38	0.887252	0.977653	Bacteria	Bacteroidota	Flavobacteriia	Flavobacteriales	Flavobacteriaceae	Flavobacterium
OTU1182	scaledmetRate	scaledmetRate	0.0729747	0.0884269	94	16	0.411611	0.815265	Bacteria	Actinomycetota	Actinobacteria	Mycobacteriales	Mycobacteriales_unclassified	Mycobacteriales_unclassified
OTU1182	scaledSpeed	scaledSpeed	0.107566	0.0803649	94	16	0.184576	0.627192	Bacteria	Actinomycetota	Actinobacteria	Mycobacteriales	Mycobacteriales_unclassified	Mycobacteriales_unclassified
OTU1182	treatmentOrder	xHigh	0.933301	0.266206	94	16	0.00082646	0.027692	Bacteria	Actinomycetota	Actinobacteria	Mycobacteriales	Mycobacteriales_unclassified	Mycobacteriales_unclassified
OTU1182	treatmentOrder	medium	0.460765	0.27032	94	16	0.09359	0.481284	Bacteria	Actinomycetota	Actinobacteria	Mycobacteriales	Mycobacteriales_unclassified	Mycobacteriales_unclassified
OTU1182	scaledThig	scaledThig	-0.0821309	0.08125	94	16	0.315208	0.750959	Bacteria	Actinomycetota	Actinobacteria	Mycobacteriales	Mycobacteriales_unclassified	Mycobacteriales_unclassified
OTU1182	scaledBiteRate	scaledBiteRate	0.129316	0.0881595	94	16	0.146213	0.576367	Bacteria	Actinomycetota	Actinobacteria	Mycobacteriales	Mycobacteriales_unclassified	Mycobacteriales_unclassified
OTU1182	treatmentOrder	low	0.0365279	0.255933	94	16	0.886956	0.977513	Bacteria	Actinomycetota	Actinobacteria	Mycobacteriales	Mycobacteriales_unclassified	Mycobacteriales_unclassified
OTU1184	scaledmetRate	scaledmetRate	-0.0191798	0.121678	94	21	0.875161	0.974943	Bacteria	Bacteroidota	Flavobacteriia	Flavobacteriales	Flavobacteriaceae	Flavobacterium
OTU1184	scaledBiteRate	scaledBiteRate	0.0021727	0.123997	94	21	0.986062	0.998396	Bacteria	Bacteroidota	Flavobacteriia	Flavobacteriales	Flavobacteriaceae	Flavobacterium
OTU1184	scaledSpeed	scaledSpeed	-0.184485	0.113536	94	21	0.108078	0.51407	Bacteria	Bacteroidota	Flavobacteriia	Flavobacteriales	Flavobacteriaceae	Flavobacterium
OTU1184	scaledThig	scaledThig	0.206246	0.114947	94	21	0.0765817	0.438314	Bacteria	Bacteroidota	Flavobacteriia	Flavobacteriales	Flavobacteriaceae	Flavobacterium
OTU1184	treatmentOrder	medium	-0.297784	0.363378	94	21	0.416291	0.817836	Bacteria	Bacteroidota	Flavobacteriia	Flavobacteriales	Flavobacteriaceae	Flavobacterium
OTU1184	treatmentOrder	xHigh	-0.0133289	0.360091	94	21	0.970599	0.995726	Bacteria	Bacteroidota	Flavobacteriia	Flavobacteriales	Flavobacteriaceae	Flavobacterium
OTU1184	treatmentOrder	low	0.121231	0.345539	94	21	0.727034	0.940762	Bacteria	Bacteroidota	Flavobacteriia	Flavobacteriales	Flavobacteriaceae	Flavobacterium
OTU1185	treatmentOrder	xHigh	2.1486	0.497976	94	38	6.51637e-05	0.00437582	Bacteria	Pseudomonadota	Betaproteobacteria	Burkholderiales	Comamonadaceae	Xenophilus
OTU1185	treatmentOrder	medium	0.798271	0.505111	94	38	0.120556	0.534764	Bacteria	Pseudomonadota	Betaproteobacteria	Burkholderiales	Comamonadaceae	Xenophilus
OTU1185	treatmentOrder	low	0.228491	0.478642	94	38	0.635012	0.917155	Bacteria	Pseudomonadota	Betaproteobacteria	Burkholderiales	Comamonadaceae	Xenophilus
OTU1185	scaledSpeed	scaledSpeed	0.162507	0.151469	94	38	0.286721	0.729434	Bacteria	Pseudomonadota	Betaproteobacteria	Burkholderiales	Comamonadaceae	Xenophilus
OTU1185	scaledmetRate	scaledmetRate	-0.142619	0.165922	94	38	0.39262	0.803181	Bacteria	Pseudomonadota	Betaproteobacteria	Burkholderiales	Comamonadaceae	Xenophilus
OTU1185	scaledBiteRate	scaledBiteRate	0.0698085	0.166026	94	38	0.675255	0.93164	Bacteria	Pseudomonadota	Betaproteobacteria	Burkholderiales	Comamonadaceae	Xenophilus
OTU1185	scaledThig	scaledThig	0.0424822	0.153167	94	38	0.782272	0.954727	Bacteria	Pseudomonadota	Betaproteobacteria	Burkholderiales	Comamonadaceae	Xenophilus
OTU119	treatmentOrder	low	0.0142	0.575282	94	48	0.980377	0.998158	Bacteria	Pseudomonadota	Betaproteobacteria	Burkholderiales	Comamonadaceae	Comamonas
OTU119	scaledmetRate	scaledmetRate	-0.381986	0.184835	94	48	0.04178	0.328718	Bacteria	Pseudomonadota	Betaproteobacteria	Burkholderiales	Comamonadaceae	Comamonas
OTU119	treatmentOrder	medium	2.33647	0.62607	94	48	0.000444963	0.0180091	Bacteria	Pseudomonadota	Betaproteobacteria	Burkholderiales	Comamonadaceae	Comamonas
OTU119	scaledBiteRate	scaledBiteRate	-0.178662	0.172302	94	48	0.303187	0.74029	Bacteria	Pseudomonadota	Betaproteobacteria	Burkholderiales	Comamonadaceae	Comamonas
OTU119	scaledSpeed	scaledSpeed	-0.0281264	0.154112	94	48	0.855741	0.970576	Bacteria	Pseudomonadota	Betaproteobacteria	Burkholderiales	Comamonadaceae	Comamonas
OTU119	scaledThig	scaledThig	0.225801	0.155745	94	48	0.151759	0.58476	Bacteria	Pseudomonadota	Betaproteobacteria	Burkholderiales	Comamonadaceae	Comamonas
OTU119	treatmentOrder	xHigh	2.51372	0.599402	94	48	8.09121e-05	0.0052502	Bacteria	Pseudomonadota	Betaproteobacteria	Burkholderiales	Comamonadaceae	Comamonas
OTU1192	treatmentOrder	xHigh	2.82975	0.600999	94	42	1.99038e-05	0.00169036	Bacteria	Actinomycetota	Actinobacteria	Mycobacteriales	Mycobacteriaceae	Mycobacterium
OTU1192	scaledSpeed	scaledSpeed	0.183482	0.190761	94	42	0.339048	0.763653	Bacteria	Actinomycetota	Actinobacteria	Mycobacteriales	Mycobacteriaceae	Mycobacterium
OTU1192	scaledmetRate	scaledmetRate	0.0633261	0.203593	94	42	0.756653	0.948351	Bacteria	Actinomycetota	Actinobacteria	Mycobacteriales	Mycobacteriaceae	Mycobacterium
OTU1192	scaledBiteRate	scaledBiteRate	0.194126	0.20821	94	42	0.35385	0.77293	Bacteria	Actinomycetota	Actinobacteria	Mycobacteriales	Mycobacteriaceae	Mycobacterium
OTU1192	treatmentOrder	low	-0.0259899	0.576481	94	42	0.964231	0.994023	Bacteria	Actinomycetota	Actinobacteria	Mycobacteriales	Mycobacteriaceae	Mycobacterium
OTU1192	treatmentOrder	medium	2.36368	0.60592	94	42	0.00033081	0.0146956	Bacteria	Actinomycetota	Actinobacteria	Mycobacteriales	Mycobacteriaceae	Mycobacterium
OTU1192	scaledThig	scaledThig	0.0366109	0.193186	94	42	0.850189	0.970576	Bacteria	Actinomycetota	Actinobacteria	Mycobacteriales	Mycobacteriaceae	Mycobacterium
OTU1196	treatmentOrder	low	0.0525191	0.373333	94	28	0.888619	0.978002	Bacteria	Bacteroidota	Flavobacteriia	Flavobacteriales	Flavobacteriaceae	Flavobacterium
OTU1196	treatmentOrder	medium	0.824755	0.391429	94	28	0.0396401	0.32017	Bacteria	Bacteroidota	Flavobacteriia	Flavobacteriales	Flavobacteriaceae	Flavobacterium
OTU1196	scaledBiteRate	scaledBiteRate	0.0951438	0.140546	94	28	0.500257	0.870438	Bacteria	Bacteroidota	Flavobacteriia	Flavobacteriales	Flavobacteriaceae	Flavobacterium
OTU1196	scaledmetRate	scaledmetRate	-0.105631	0.134264	94	28	0.433904	0.830974	Bacteria	Bacteroidota	Flavobacteriia	Flavobacteriales	Flavobacteriaceae	Flavobacterium
OTU1196	treatmentOrder	xHigh	1.67756	0.390485	94	28	6.32253e-05	0.00434674	Bacteria	Bacteroidota	Flavobacteriia	Flavobacteriales	Flavobacteriaceae	Flavobacterium
OTU1196	scaledThig	scaledThig	0.0819925	0.131122	94	28	0.533461	0.875429	Bacteria	Bacteroidota	Flavobacteriia	Flavobacteriales	Flavobacteriaceae	Flavobacterium
OTU1196	scaledSpeed	scaledSpeed	0.0842186	0.129197	94	28	0.516251	0.872572	Bacteria	Bacteroidota	Flavobacteriia	Flavobacteriales	Flavobacteriaceae	Flavobacterium
OTU12	scaledmetRate	scaledmetRate	0.157428	0.325841	94	87	0.630231	0.914928	Bacteria	Verrucomicrobiota	Verrucomicrobiia	Verrucomicrobiales	Verrucomicrobiaceae	Luteolibacter
OTU12	scaledSpeed	scaledSpeed	0.79403	0.280871	94	87	0.00629355	0.111488	Bacteria	Verrucomicrobiota	Verrucomicrobiia	Verrucomicrobiales	Verrucomicrobiaceae	Luteolibacter
OTU12	scaledBiteRate	scaledBiteRate	0.0697048	0.311538	94	87	0.823593	0.964906	Bacteria	Verrucomicrobiota	Verrucomicrobiia	Verrucomicrobiales	Verrucomicrobiaceae	Luteolibacter
OTU12	treatmentOrder	low	0.0293438	0.983791	94	87	0.976307	0.996682	Bacteria	Verrucomicrobiota	Verrucomicrobiia	Verrucomicrobiales	Verrucomicrobiaceae	Luteolibacter
OTU12	treatmentOrder	medium	4.29195	1.05467	94	87	0.000188016	0.00971757	Bacteria	Verrucomicrobiota	Verrucomicrobiia	Verrucomicrobiales	Verrucomicrobiaceae	Luteolibacter
OTU12	treatmentOrder	xHigh	2.81723	1.02273	94	87	0.00788179	0.129679	Bacteria	Verrucomicrobiota	Verrucomicrobiia	Verrucomicrobiales	Verrucomicrobiaceae	Luteolibacter
OTU12	scaledThig	scaledThig	0.227443	0.283693	94	87	0.425727	0.824231	Bacteria	Verrucomicrobiota	Verrucomicrobiia	Verrucomicrobiales	Verrucomicrobiaceae	Luteolibacter
OTU120	scaledmetRate	scaledmetRate	-0.276192	0.239172	94	50	0.251538	0.699831	Bacteria	Pseudomonadota	Alphaproteobacteria	Rhodospirillales	Reyranellaceae	Reyranella
OTU120	scaledSpeed	scaledSpeed	0.253657	0.214176	94	50	0.240171	0.68561	Bacteria	Pseudomonadota	Alphaproteobacteria	Rhodospirillales	Reyranellaceae	Reyranella
OTU120	scaledBiteRate	scaledBiteRate	-0.233815	0.235617	94	50	0.324073	0.755643	Bacteria	Pseudomonadota	Alphaproteobacteria	Rhodospirillales	Reyranellaceae	Reyranella
OTU120	treatmentOrder	medium	0.637407	0.741788	94	50	0.394485	0.803692	Bacteria	Pseudomonadota	Alphaproteobacteria	Rhodospirillales	Reyranellaceae	Reyranella
OTU120	treatmentOrder	low	-0.366363	0.700027	94	50	0.602801	0.90806	Bacteria	Pseudomonadota	Alphaproteobacteria	Rhodospirillales	Reyranellaceae	Reyranella
OTU120	scaledThig	scaledThig	-0.0729215	0.216425	94	50	0.737158	0.945199	Bacteria	Pseudomonadota	Alphaproteobacteria	Rhodospirillales	Reyranellaceae	Reyranella
OTU120	treatmentOrder	xHigh	-2.09515	0.72769	94	50	0.00561226	0.102291	Bacteria	Pseudomonadota	Alphaproteobacteria	Rhodospirillales	Reyranellaceae	Reyranella
OTU121	scaledBiteRate	scaledBiteRate	0.17469	0.347695	94	37	0.616654	0.911993	Bacteria	Spirochaetota	Spirochaetia	Spirochaetales	Spirochaetales_unclassified	Spirochaetales_unclassified
OTU121	treatmentOrder	xHigh	-2.43075	0.949389	94	37	0.0132944	0.174886	Bacteria	Spirochaetota	Spirochaetia	Spirochaetales	Spirochaetales_unclassified	Spirochaetales_unclassified
OTU121	treatmentOrder	low	-0.580864	0.90591	94	37	0.524389	0.874209	Bacteria	Spirochaetota	Spirochaetia	Spirochaetales	Spirochaetales_unclassified	Spirochaetales_unclassified
OTU121	scaledThig	scaledThig	-0.527261	0.325138	94	37	0.108604	0.51407	Bacteria	Spirochaetota	Spirochaetia	Spirochaetales	Spirochaetales_unclassified	Spirochaetales_unclassified
OTU121	scaledmetRate	scaledmetRate	0.0961029	0.328465	94	37	0.770719	0.951582	Bacteria	Spirochaetota	Spirochaetia	Spirochaetales	Spirochaetales_unclassified	Spirochaetales_unclassified
OTU121	scaledSpeed	scaledSpeed	0.440187	0.319982	94	37	0.172519	0.614617	Bacteria	Spirochaetota	Spirochaetia	Spirochaetales	Spirochaetales_unclassified	Spirochaetales_unclassified
OTU121	treatmentOrder	medium	-1.38914	0.949231	94	37	0.149879	0.5825	Bacteria	Spirochaetota	Spirochaetia	Spirochaetales	Spirochaetales_unclassified	Spirochaetales_unclassified
OTU1211	scaledBiteRate	scaledBiteRate	0.0454536	0.161138	94	21	0.778604	0.954379	Bacteria	Pseudomonadota	Betaproteobacteria	Burkholderiales	Oxalobacteraceae	Massilia
OTU1211	treatmentOrder	medium	0.626027	0.513694	94	21	0.227852	0.671441	Bacteria	Pseudomonadota	Betaproteobacteria	Burkholderiales	Oxalobacteraceae	Massilia
OTU1211	scaledSpeed	scaledSpeed	0.187788	0.146272	94	21	0.203082	0.65225	Bacteria	Pseudomonadota	Betaproteobacteria	Burkholderiales	Oxalobacteraceae	Massilia
OTU1211	scaledmetRate	scaledmetRate	0.0438784	0.164465	94	21	0.790281	0.958403	Bacteria	Pseudomonadota	Betaproteobacteria	Burkholderiales	Oxalobacteraceae	Massilia
OTU1211	treatmentOrder	xHigh	0.671064	0.50298	94	21	0.186699	0.62978	Bacteria	Pseudomonadota	Betaproteobacteria	Burkholderiales	Oxalobacteraceae	Massilia
OTU1211	treatmentOrder	low	0.373126	0.483939	94	21	0.443449	0.835322	Bacteria	Pseudomonadota	Betaproteobacteria	Burkholderiales	Oxalobacteraceae	Massilia
OTU1211	scaledThig	scaledThig	-0.0205139	0.147783	94	21	0.889967	0.978002	Bacteria	Pseudomonadota	Betaproteobacteria	Burkholderiales	Oxalobacteraceae	Massilia
OTU1214	scaledThig	scaledThig	-0.0800677	0.0836716	94	14	0.341389	0.765304	Bacteria	Pseudomonadota	Betaproteobacteria	Burkholderiales	Oxalobacteraceae	Oxalobacteraceae_unclassified
OTU1214	treatmentOrder	low	0.273294	0.243882	94	14	0.266949	0.713387	Bacteria	Pseudomonadota	Betaproteobacteria	Burkholderiales	Oxalobacteraceae	Oxalobacteraceae_unclassified
OTU1214	treatmentOrder	xHigh	0.389159	0.25463	94	14	0.131438	0.552038	Bacteria	Pseudomonadota	Betaproteobacteria	Burkholderiales	Oxalobacteraceae	Oxalobacteraceae_unclassified
OTU1214	scaledmetRate	scaledmetRate	-0.0097968	0.0869248	94	14	0.910556	0.981152	Bacteria	Pseudomonadota	Betaproteobacteria	Burkholderiales	Oxalobacteraceae	Oxalobacteraceae_unclassified
OTU1214	scaledSpeed	scaledSpeed	0.110544	0.0825388	94	14	0.184089	0.626466	Bacteria	Pseudomonadota	Betaproteobacteria	Burkholderiales	Oxalobacteraceae	Oxalobacteraceae_unclassified
OTU1214	scaledBiteRate	scaledBiteRate	-0.0552932	0.0899259	94	14	0.540275	0.878651	Bacteria	Pseudomonadota	Betaproteobacteria	Burkholderiales	Oxalobacteraceae	Oxalobacteraceae_unclassified
OTU1214	treatmentOrder	medium	0.379273	0.255969	94	14	0.143903	0.573026	Bacteria	Pseudomonadota	Betaproteobacteria	Burkholderiales	Oxalobacteraceae	Oxalobacteraceae_unclassified
OTU1218	scaledThig	scaledThig	0.185327	0.186943	94	38	0.324292	0.755643	Bacteria	Pseudomonadota	Betaproteobacteria	Burkholderiales	Comamonadaceae	Acidovorax
OTU1218	scaledmetRate	scaledmetRate	-0.235692	0.187104	94	38	0.211191	0.658307	Bacteria	Pseudomonadota	Betaproteobacteria	Burkholderiales	Comamonadaceae	Acidovorax
OTU1218	scaledSpeed	scaledSpeed	0.249813	0.183815	94	38	0.177686	0.620772	Bacteria	Pseudomonadota	Betaproteobacteria	Burkholderiales	Comamonadaceae	Acidovorax
OTU1218	treatmentOrder	medium	0.594816	0.537599	94	38	0.271626	0.717235	Bacteria	Pseudomonadota	Betaproteobacteria	Burkholderiales	Comamonadaceae	Acidovorax
OTU1218	treatmentOrder	low	0.134594	0.513188	94	38	0.793741	0.960044	Bacteria	Pseudomonadota	Betaproteobacteria	Burkholderiales	Comamonadaceae	Acidovorax
OTU1218	treatmentOrder	xHigh	2.02265	0.538644	94	38	0.000314407	0.0140752	Bacteria	Pseudomonadota	Betaproteobacteria	Burkholderiales	Comamonadaceae	Acidovorax
OTU1218	scaledBiteRate	scaledBiteRate	-0.0396974	0.199611	94	38	0.842831	0.969766	Bacteria	Pseudomonadota	Betaproteobacteria	Burkholderiales	Comamonadaceae	Acidovorax
OTU122	treatmentOrder	medium	0.722986	1.18984	94	56	0.546038	0.881075	Bacteria	Verrucomicrobiota	Verrucomicrobiia	Verrucomicrobiales	Verrucomicrobiaceae	Luteolibacter
OTU122	scaledmetRate	scaledmetRate	0.102154	0.393541	94	56	0.79586	0.960047	Bacteria	Verrucomicrobiota	Verrucomicrobiia	Verrucomicrobiales	Verrucomicrobiaceae	Luteolibacter
OTU122	scaledThig	scaledThig	0.0271995	0.366187	94	56	0.940981	0.98785	Bacteria	Verrucomicrobiota	Verrucomicrobiia	Verrucomicrobiales	Verrucomicrobiaceae	Luteolibacter
OTU122	scaledBiteRate	scaledBiteRate	-0.105366	0.396259	94	56	0.790976	0.958403	Bacteria	Verrucomicrobiota	Verrucomicrobiia	Verrucomicrobiales	Verrucomicrobiaceae	Luteolibacter
OTU122	scaledSpeed	scaledSpeed	0.184007	0.361995	94	56	0.61265	0.911117	Bacteria	Verrucomicrobiota	Verrucomicrobiia	Verrucomicrobiales	Verrucomicrobiaceae	Luteolibacter
OTU122	treatmentOrder	low	0.128605	1.12901	94	56	0.909704	0.981053	Bacteria	Verrucomicrobiota	Verrucomicrobiia	Verrucomicrobiales	Verrucomicrobiaceae	Luteolibacter
OTU122	treatmentOrder	xHigh	0.252203	1.17519	94	56	0.830801	0.966729	Bacteria	Verrucomicrobiota	Verrucomicrobiia	Verrucomicrobiales	Verrucomicrobiaceae	Luteolibacter
OTU1221	scaledThig	scaledThig	0.148446	0.105435	94	14	0.163068	0.599852	Bacteria	Pseudomonadota	Oligoflexia	Bacteriovoracales	Bacteriovoracaceae	Bacteriovorax
OTU1221	scaledmetRate	scaledmetRate	-0.0760487	0.113846	94	14	0.506017	0.872572	Bacteria	Pseudomonadota	Oligoflexia	Bacteriovoracales	Bacteriovoracaceae	Bacteriovorax
OTU1221	scaledBiteRate	scaledBiteRate	0.174659	0.114208	94	14	0.129979	0.549108	Bacteria	Pseudomonadota	Oligoflexia	Bacteriovoracales	Bacteriovoracaceae	Bacteriovorax
OTU1221	treatmentOrder	xHigh	0.401923	0.340972	94	14	0.242773	0.689848	Bacteria	Pseudomonadota	Oligoflexia	Bacteriovoracales	Bacteriovoracaceae	Bacteriovorax
OTU1221	treatmentOrder	medium	-0.121397	0.345595	94	14	0.726646	0.940762	Bacteria	Pseudomonadota	Oligoflexia	Bacteriovoracales	Bacteriovoracaceae	Bacteriovorax
OTU1221	treatmentOrder	low	0.0783717	0.327671	94	14	0.811737	0.963372	Bacteria	Pseudomonadota	Oligoflexia	Bacteriovoracales	Bacteriovoracaceae	Bacteriovorax
OTU1221	scaledSpeed	scaledSpeed	-0.0425793	0.104252	94	14	0.684049	0.93345	Bacteria	Pseudomonadota	Oligoflexia	Bacteriovoracales	Bacteriovoracaceae	Bacteriovorax
OTU1222	treatmentOrder	medium	0.276631	0.235367	94	12	0.244732	0.69243	Bacteria	Bacteroidota	Flavobacteriia	Flavobacteriales	Flavobacteriaceae	Flavobacterium
OTU1222	scaledSpeed	scaledSpeed	-0.0261686	0.0741228	94	12	0.724955	0.940595	Bacteria	Bacteroidota	Flavobacteriia	Flavobacteriales	Flavobacteriaceae	Flavobacterium
OTU1222	scaledBiteRate	scaledBiteRate	0.0914771	0.0809005	94	12	0.261363	0.709977	Bacteria	Bacteroidota	Flavobacteriia	Flavobacteriales	Flavobacteriaceae	Flavobacterium
OTU1222	scaledThig	scaledThig	-0.0124707	0.0750658	94	12	0.868467	0.973686	Bacteria	Bacteroidota	Flavobacteriia	Flavobacteriales	Flavobacteriaceae	Flavobacterium
OTU1222	treatmentOrder	low	0.389736	0.223936	94	12	0.0868651	0.463931	Bacteria	Bacteroidota	Flavobacteriia	Flavobacteriales	Flavobacteriaceae	Flavobacterium
OTU1222	treatmentOrder	xHigh	0.579872	0.233464	94	12	0.0156548	0.191457	Bacteria	Bacteroidota	Flavobacteriia	Flavobacteriales	Flavobacteriaceae	Flavobacterium
OTU1222	scaledmetRate	scaledmetRate	-0.0782946	0.0790955	94	12	0.325258	0.755793	Bacteria	Bacteroidota	Flavobacteriia	Flavobacteriales	Flavobacteriaceae	Flavobacterium
OTU1229	scaledSpeed	scaledSpeed	0.208862	0.13225	94	22	0.11803	0.529433	Bacteria	Pseudomonadota	Gammaproteobacteria	Pseudomonadales	Moraxellaceae	Acinetobacter
OTU1229	scaledThig	scaledThig	0.0865565	0.134126	94	22	0.5205	0.873296	Bacteria	Pseudomonadota	Gammaproteobacteria	Pseudomonadales	Moraxellaceae	Acinetobacter
OTU1229	scaledmetRate	scaledmetRate	-0.122641	0.138515	94	22	0.378802	0.793863	Bacteria	Pseudomonadota	Gammaproteobacteria	Pseudomonadales	Moraxellaceae	Acinetobacter
OTU1229	treatmentOrder	medium	-0.0994104	0.406181	94	22	0.807628	0.962057	Bacteria	Pseudomonadota	Gammaproteobacteria	Pseudomonadales	Moraxellaceae	Acinetobacter
OTU1229	treatmentOrder	xHigh	-0.190174	0.404531	94	22	0.64005	0.919053	Bacteria	Pseudomonadota	Gammaproteobacteria	Pseudomonadales	Moraxellaceae	Acinetobacter
OTU1229	treatmentOrder	low	-0.194964	0.387185	94	22	0.61664	0.911993	Bacteria	Pseudomonadota	Gammaproteobacteria	Pseudomonadales	Moraxellaceae	Acinetobacter
OTU1229	scaledBiteRate	scaledBiteRate	0.076699	0.14399	94	22	0.59565	0.903456	Bacteria	Pseudomonadota	Gammaproteobacteria	Pseudomonadales	Moraxellaceae	Acinetobacter
OTU123	scaledThig	scaledThig	0.179369	0.254963	94	71	0.483814	0.862748	Bacteria	Pseudomonadota	Alphaproteobacteria	Caulobacterales	Caulobacteraceae	Brevundimonas
OTU123	scaledSpeed	scaledSpeed	-0.408722	0.251956	94	71	0.108689	0.51407	Bacteria	Pseudomonadota	Alphaproteobacteria	Caulobacterales	Caulobacteraceae	Brevundimonas
OTU123	treatmentOrder	xHigh	-0.236988	0.809414	94	71	0.770688	0.951582	Bacteria	Pseudomonadota	Alphaproteobacteria	Caulobacterales	Caulobacteraceae	Brevundimonas
OTU123	treatmentOrder	medium	-1.17472	0.818279	94	71	0.156959	0.592596	Bacteria	Pseudomonadota	Alphaproteobacteria	Caulobacterales	Caulobacteraceae	Brevundimonas
OTU123	treatmentOrder	low	-0.306722	0.777234	94	71	0.694565	0.938711	Bacteria	Pseudomonadota	Alphaproteobacteria	Caulobacterales	Caulobacteraceae	Brevundimonas
OTU123	scaledmetRate	scaledmetRate	0.15271	0.272168	94	71	0.576323	0.891341	Bacteria	Pseudomonadota	Alphaproteobacteria	Caulobacterales	Caulobacteraceae	Brevundimonas
OTU123	scaledBiteRate	scaledBiteRate	0.205449	0.275512	94	71	0.457947	0.845204	Bacteria	Pseudomonadota	Alphaproteobacteria	Caulobacterales	Caulobacteraceae	Brevundimonas
OTU1231	scaledmetRate	scaledmetRate	0.0128776	0.134855	94	15	0.92418	0.984476	Bacteria	Pseudomonadota	Gammaproteobacteria	Pseudomonadales	Pseudomonadaceae	Pseudomonas
OTU1231	treatmentOrder	low	0.0807228	0.373401	94	15	0.829616	0.966729	Bacteria	Pseudomonadota	Gammaproteobacteria	Pseudomonadales	Pseudomonadaceae	Pseudomonas
OTU1231	scaledSpeed	scaledSpeed	-0.0757165	0.13059	94	15	0.563575	0.888965	Bacteria	Pseudomonadota	Gammaproteobacteria	Pseudomonadales	Pseudomonadaceae	Pseudomonas
OTU1231	treatmentOrder	medium	0.74208	0.39136	94	15	0.0631189	0.400239	Bacteria	Pseudomonadota	Gammaproteobacteria	Pseudomonadales	Pseudomonadaceae	Pseudomonas
OTU1231	scaledBiteRate	scaledBiteRate	0.191275	0.141974	94	15	0.181444	0.624222	Bacteria	Pseudomonadota	Gammaproteobacteria	Pseudomonadales	Pseudomonadaceae	Pseudomonas
OTU1231	scaledThig	scaledThig	0.0786041	0.132615	94	15	0.55495	0.883669	Bacteria	Pseudomonadota	Gammaproteobacteria	Pseudomonadales	Pseudomonadaceae	Pseudomonas
OTU1231	treatmentOrder	xHigh	0.772276	0.390935	94	15	0.0527222	0.366832	Bacteria	Pseudomonadota	Gammaproteobacteria	Pseudomonadales	Pseudomonadaceae	Pseudomonas
OTU1233	treatmentOrder	low	-0.0233108	0.223602	94	14	0.917301	0.981682	Bacteria	Pseudomonadota	Gammaproteobacteria	Pseudomonadales	Pseudomonadaceae	Pseudomonadaceae_unclassified
OTU1233	scaledBiteRate	scaledBiteRate	-0.0449343	0.0796826	94	14	0.57431	0.890612	Bacteria	Pseudomonadota	Gammaproteobacteria	Pseudomonadales	Pseudomonadaceae	Pseudomonadaceae_unclassified
OTU1233	scaledSpeed	scaledSpeed	-0.039245	0.0729095	94	14	0.591849	0.90064	Bacteria	Pseudomonadota	Gammaproteobacteria	Pseudomonadales	Pseudomonadaceae	Pseudomonadaceae_unclassified
OTU1233	scaledThig	scaledThig	-0.00464412	0.0737947	94	14	0.949975	0.989726	Bacteria	Pseudomonadota	Gammaproteobacteria	Pseudomonadales	Pseudomonadaceae	Pseudomonadaceae_unclassified
OTU1233	treatmentOrder	xHigh	0.493793	0.232926	94	14	0.0378093	0.309852	Bacteria	Pseudomonadota	Gammaproteobacteria	Pseudomonadales	Pseudomonadaceae	Pseudomonadaceae_unclassified
OTU1233	treatmentOrder	medium	0.31031	0.235292	94	14	0.192301	0.641096	Bacteria	Pseudomonadota	Gammaproteobacteria	Pseudomonadales	Pseudomonadaceae	Pseudomonadaceae_unclassified
OTU1233	scaledmetRate	scaledmetRate	0.0211177	0.0784901	94	14	0.78858	0.957941	Bacteria	Pseudomonadota	Gammaproteobacteria	Pseudomonadales	Pseudomonadaceae	Pseudomonadaceae_unclassified
OTU1235	treatmentOrder	medium	0.0454767	0.361827	94	21	0.900407	0.978752	Bacteria	Pseudomonadota	Gammaproteobacteria	Pseudomonadales	Pseudomonadaceae	Pseudomonas
OTU1235	treatmentOrder	low	0.0312006	0.342391	94	21	0.927674	0.984734	Bacteria	Pseudomonadota	Gammaproteobacteria	Pseudomonadales	Pseudomonadaceae	Pseudomonas
OTU1235	scaledmetRate	scaledmetRate	-0.00561084	0.118072	94	21	0.962213	0.99357	Bacteria	Pseudomonadota	Gammaproteobacteria	Pseudomonadales	Pseudomonadaceae	Pseudomonas
OTU1235	scaledSpeed	scaledSpeed	-0.0097411	0.10703	94	21	0.927713	0.984734	Bacteria	Pseudomonadota	Gammaproteobacteria	Pseudomonadales	Pseudomonadaceae	Pseudomonas
OTU1235	scaledThig	scaledThig	0.0356933	0.108198	94	21	0.742367	0.946055	Bacteria	Pseudomonadota	Gammaproteobacteria	Pseudomonadales	Pseudomonadaceae	Pseudomonas
OTU1235	treatmentOrder	xHigh	1.75891	0.356088	94	21	5.62238e-06	0.000624409	Bacteria	Pseudomonadota	Gammaproteobacteria	Pseudomonadales	Pseudomonadaceae	Pseudomonas
OTU1235	scaledBiteRate	scaledBiteRate	0.0711518	0.117468	94	21	0.546366	0.881158	Bacteria	Pseudomonadota	Gammaproteobacteria	Pseudomonadales	Pseudomonadaceae	Pseudomonas
OTU1236	treatmentOrder	low	0.133458	0.327886	94	22	0.685001	0.93345	Bacteria	Pseudomonadota	Alphaproteobacteria	Hyphomicrobiales	Rhizobiaceae	Rhizobiaceae_unclassified
OTU1236	treatmentOrder	xHigh	0.380704	0.34415	94	22	0.271718	0.717235	Bacteria	Pseudomonadota	Alphaproteobacteria	Hyphomicrobiales	Rhizobiaceae	Rhizobiaceae_unclassified
OTU1236	treatmentOrder	medium	0.374146	0.343482	94	22	0.279077	0.720593	Bacteria	Pseudomonadota	Alphaproteobacteria	Hyphomicrobiales	Rhizobiaceae	Rhizobiaceae_unclassified
OTU1236	scaledBiteRate	scaledBiteRate	0.0700099	0.127535	94	22	0.584466	0.895302	Bacteria	Pseudomonadota	Alphaproteobacteria	Hyphomicrobiales	Rhizobiaceae	Rhizobiaceae_unclassified
OTU1236	scaledmetRate	scaledmetRate	-0.0647762	0.119544	94	22	0.589316	0.898206	Bacteria	Pseudomonadota	Alphaproteobacteria	Hyphomicrobiales	Rhizobiaceae	Rhizobiaceae_unclassified
OTU1236	scaledSpeed	scaledSpeed	0.031601	0.117443	94	22	0.788517	0.957941	Bacteria	Pseudomonadota	Alphaproteobacteria	Hyphomicrobiales	Rhizobiaceae	Rhizobiaceae_unclassified
OTU1236	scaledThig	scaledThig	0.0424132	0.119441	94	22	0.723386	0.940595	Bacteria	Pseudomonadota	Alphaproteobacteria	Hyphomicrobiales	Rhizobiaceae	Rhizobiaceae_unclassified
OTU1239	treatmentOrder	low	-0.047409	0.213327	94	11	0.824875	0.96503	Bacteria	Pseudomonadota	Betaproteobacteria	Burkholderiales	Oxalobacteraceae	Duganella
OTU1239	scaledSpeed	scaledSpeed	-0.100987	0.070356	94	11	0.15497	0.588785	Bacteria	Pseudomonadota	Betaproteobacteria	Burkholderiales	Oxalobacteraceae	Duganella
OTU1239	scaledmetRate	scaledmetRate	-0.0894318	0.0752364	94	11	0.238117	0.683192	Bacteria	Pseudomonadota	Betaproteobacteria	Burkholderiales	Oxalobacteraceae	Duganella
OTU1239	treatmentOrder	medium	-0.0700697	0.224276	94	11	0.755851	0.948351	Bacteria	Pseudomonadota	Betaproteobacteria	Burkholderiales	Oxalobacteraceae	Duganella
OTU1239	treatmentOrder	xHigh	0.672433	0.222357	94	11	0.00359536	0.0771865	Bacteria	Pseudomonadota	Betaproteobacteria	Burkholderiales	Oxalobacteraceae	Duganella
OTU1239	scaledBiteRate	scaledBiteRate	0.0315185	0.0768133	94	11	0.682606	0.93345	Bacteria	Pseudomonadota	Betaproteobacteria	Burkholderiales	Oxalobacteraceae	Duganella
OTU1239	scaledThig	scaledThig	0.0458514	0.0712407	94	11	0.521641	0.873436	Bacteria	Pseudomonadota	Betaproteobacteria	Burkholderiales	Oxalobacteraceae	Duganella
OTU124	treatmentOrder	xHigh	1.59085	0.848323	94	77	0.0656135	0.407607	Bacteria	Pseudomonadota	Gammaproteobacteria	Enterobacterales	Erwiniaceae	Erwiniaceae_unclassified
OTU124	scaledThig	scaledThig	-0.499331	0.24894	94	77	0.0486467	0.354268	Bacteria	Pseudomonadota	Gammaproteobacteria	Enterobacterales	Erwiniaceae	Erwiniaceae_unclassified
OTU124	scaledmetRate	scaledmetRate	0.0552752	0.277237	94	77	0.842453	0.969766	Bacteria	Pseudomonadota	Gammaproteobacteria	Enterobacterales	Erwiniaceae	Erwiniaceae_unclassified
OTU124	scaledBiteRate	scaledBiteRate	-0.156539	0.271481	94	77	0.565849	0.889412	Bacteria	Pseudomonadota	Gammaproteobacteria	Enterobacterales	Erwiniaceae	Erwiniaceae_unclassified
OTU124	scaledSpeed	scaledSpeed	-0.502639	0.246399	94	77	0.045004	0.341281	Bacteria	Pseudomonadota	Gammaproteobacteria	Enterobacterales	Erwiniaceae	Erwiniaceae_unclassified
OTU124	treatmentOrder	low	-0.154409	0.816218	94	77	0.850598	0.970576	Bacteria	Pseudomonadota	Gammaproteobacteria	Enterobacterales	Erwiniaceae	Erwiniaceae_unclassified
OTU124	treatmentOrder	medium	0.566413	0.866561	94	77	0.51629	0.872572	Bacteria	Pseudomonadota	Gammaproteobacteria	Enterobacterales	Erwiniaceae	Erwiniaceae_unclassified
OTU1245	scaledThig	scaledThig	0.0543435	0.0967792	94	16	0.576259	0.891341	Bacteria	Actinomycetota	Actinobacteria	Micrococcales	Microbacteriaceae	Microbacteriaceae_unclassified
OTU1245	scaledBiteRate	scaledBiteRate	-0.0338818	0.105709	94	16	0.749444	0.946055	Bacteria	Actinomycetota	Actinobacteria	Micrococcales	Microbacteriaceae	Microbacteriaceae_unclassified
OTU1245	scaledmetRate	scaledmetRate	0.10633	0.108542	94	16	0.330099	0.756853	Bacteria	Actinomycetota	Actinobacteria	Micrococcales	Microbacteriaceae	Microbacteriaceae_unclassified
OTU1245	treatmentOrder	low	0.244514	0.321323	94	16	0.449765	0.840382	Bacteria	Actinomycetota	Actinobacteria	Micrococcales	Microbacteriaceae	Microbacteriaceae_unclassified
OTU1245	scaledSpeed	scaledSpeed	-0.0394757	0.0958035	94	16	0.681569	0.932937	Bacteria	Actinomycetota	Actinobacteria	Micrococcales	Microbacteriaceae	Microbacteriaceae_unclassified
OTU1245	treatmentOrder	medium	0.0888248	0.341794	94	16	0.796061	0.960047	Bacteria	Actinomycetota	Actinobacteria	Micrococcales	Microbacteriaceae	Microbacteriaceae_unclassified
OTU1245	treatmentOrder	xHigh	0.0640678	0.333934	94	16	0.848521	0.970576	Bacteria	Actinomycetota	Actinobacteria	Micrococcales	Microbacteriaceae	Microbacteriaceae_unclassified
OTU125	scaledBiteRate	scaledBiteRate	-0.664927	0.262965	94	42	0.0132782	0.174886	Bacteria	Pseudomonadota	Deltaproteobacteria	Myxococcales	Myxococcales_unclassified	Myxococcales_unclassified
OTU125	scaledSpeed	scaledSpeed	0.0998418	0.242155	94	42	0.681142	0.932937	Bacteria	Pseudomonadota	Deltaproteobacteria	Myxococcales	Myxococcales_unclassified	Myxococcales_unclassified
OTU125	treatmentOrder	xHigh	-3.41898	0.709601	94	42	6.17027e-06	0.000649797	Bacteria	Pseudomonadota	Deltaproteobacteria	Myxococcales	Myxococcales_unclassified	Myxococcales_unclassified
OTU125	treatmentOrder	medium	0.263142	0.708225	94	42	0.711141	0.940214	Bacteria	Pseudomonadota	Deltaproteobacteria	Myxococcales	Myxococcales_unclassified	Myxococcales_unclassified
OTU125	treatmentOrder	low	0.699698	0.676066	94	42	0.303592	0.74029	Bacteria	Pseudomonadota	Deltaproteobacteria	Myxococcales	Myxococcales_unclassified	Myxococcales_unclassified
OTU125	scaledThig	scaledThig	-0.155944	0.246275	94	42	0.528276	0.875378	Bacteria	Pseudomonadota	Deltaproteobacteria	Myxococcales	Myxococcales_unclassified	Myxococcales_unclassified
OTU125	scaledmetRate	scaledmetRate	0.820969	0.246488	94	42	0.00127793	0.0390478	Bacteria	Pseudomonadota	Deltaproteobacteria	Myxococcales	Myxococcales_unclassified	Myxococcales_unclassified
OTU1251	scaledSpeed	scaledSpeed	-0.0501657	0.119843	94	25	0.676724	0.93164	Bacteria	Bacteroidota	Flavobacteriia	Flavobacteriales	Flavobacteriaceae	Flavobacterium
OTU1251	scaledThig	scaledThig	0.204283	0.121091	94	25	0.0958516	0.486075	Bacteria	Bacteroidota	Flavobacteriia	Flavobacteriales	Flavobacteriaceae	Flavobacterium
OTU1251	treatmentOrder	medium	-0.633846	0.417832	94	25	0.135257	0.557152	Bacteria	Bacteroidota	Flavobacteriia	Flavobacteriales	Flavobacteriaceae	Flavobacterium
OTU1251	scaledBiteRate	scaledBiteRate	0.0520462	0.131927	94	25	0.694261	0.938711	Bacteria	Bacteroidota	Flavobacteriia	Flavobacteriales	Flavobacteriaceae	Flavobacterium
OTU1251	treatmentOrder	xHigh	-0.678924	0.409524	94	25	0.102456	0.502334	Bacteria	Bacteroidota	Flavobacteriia	Flavobacteriales	Flavobacteriaceae	Flavobacterium
OTU1251	scaledmetRate	scaledmetRate	0.0507727	0.13427	94	25	0.706292	0.940214	Bacteria	Bacteroidota	Flavobacteriia	Flavobacteriales	Flavobacteriaceae	Flavobacterium
OTU1251	treatmentOrder	low	0.0816487	0.393991	94	25	0.836522	0.96788	Bacteria	Bacteroidota	Flavobacteriia	Flavobacteriales	Flavobacteriaceae	Flavobacterium
OTU126	scaledThig	scaledThig	-0.0567716	0.328113	94	61	0.863108	0.971742	Bacteria	Pseudomonadota	Betaproteobacteria	Burkholderiales	Oxalobacteraceae	Janthinobacterium
OTU126	treatmentOrder	low	0.430293	1.07568	94	61	0.690512	0.936367	Bacteria	Pseudomonadota	Betaproteobacteria	Burkholderiales	Oxalobacteraceae	Janthinobacterium
OTU126	treatmentOrder	medium	0.531061	1.142	94	61	0.643783	0.919604	Bacteria	Pseudomonadota	Betaproteobacteria	Burkholderiales	Oxalobacteraceae	Janthinobacterium
OTU126	scaledSpeed	scaledSpeed	-0.260247	0.324764	94	61	0.425497	0.824231	Bacteria	Pseudomonadota	Betaproteobacteria	Burkholderiales	Oxalobacteraceae	Janthinobacterium
OTU126	scaledmetRate	scaledmetRate	0.322945	0.365385	94	61	0.379314	0.793863	Bacteria	Pseudomonadota	Betaproteobacteria	Burkholderiales	Oxalobacteraceae	Janthinobacterium
OTU126	treatmentOrder	xHigh	6.53796	1.11799	94	61	1.94359e-07	3.50757e-05	Bacteria	Pseudomonadota	Betaproteobacteria	Burkholderiales	Oxalobacteraceae	Janthinobacterium
OTU126	scaledBiteRate	scaledBiteRate	-0.612745	0.357818	94	61	0.0907062	0.472409	Bacteria	Pseudomonadota	Betaproteobacteria	Burkholderiales	Oxalobacteraceae	Janthinobacterium
OTU1262	scaledThig	scaledThig	0.134333	0.0889345	94	12	0.134589	0.557152	Bacteria	Pseudomonadota	Gammaproteobacteria	Pseudomonadales	Pseudomonadaceae	Pseudomonas
OTU1262	scaledSpeed	scaledSpeed	-0.0814668	0.0874467	94	12	0.354143	0.77293	Bacteria	Pseudomonadota	Gammaproteobacteria	Pseudomonadales	Pseudomonadaceae	Pseudomonas
OTU1262	treatmentOrder	xHigh	-0.210086	0.25625	94	12	0.41457	0.816555	Bacteria	Pseudomonadota	Gammaproteobacteria	Pseudomonadales	Pseudomonadaceae	Pseudomonas
OTU1262	scaledmetRate	scaledmetRate	-0.169877	0.0890112	94	12	0.0596641	0.39364	Bacteria	Pseudomonadota	Gammaproteobacteria	Pseudomonadales	Pseudomonadaceae	Pseudomonas
OTU1262	treatmentOrder	medium	-0.0903971	0.255753	94	12	0.724612	0.940595	Bacteria	Pseudomonadota	Gammaproteobacteria	Pseudomonadales	Pseudomonadaceae	Pseudomonas
OTU1262	treatmentOrder	low	0.284831	0.24414	94	12	0.246568	0.694784	Bacteria	Pseudomonadota	Gammaproteobacteria	Pseudomonadales	Pseudomonadaceae	Pseudomonas
OTU1262	scaledBiteRate	scaledBiteRate	-0.0765086	0.0949614	94	12	0.422649	0.82348	Bacteria	Pseudomonadota	Gammaproteobacteria	Pseudomonadales	Pseudomonadaceae	Pseudomonas
OTU1265	treatmentOrder	xHigh	-0.156532	0.36635	94	16	0.670878	0.929762	Bacteria	Pseudomonadota	Betaproteobacteria	Burkholderiales	Oxalobacteraceae	Oxalobacteraceae_unclassified
OTU1265	scaledmetRate	scaledmetRate	-0.238134	0.124487	94	16	0.0596181	0.39364	Bacteria	Pseudomonadota	Betaproteobacteria	Burkholderiales	Oxalobacteraceae	Oxalobacteraceae_unclassified
OTU1265	treatmentOrder	low	0.292601	0.351213	94	16	0.408705	0.815155	Bacteria	Pseudomonadota	Betaproteobacteria	Burkholderiales	Oxalobacteraceae	Oxalobacteraceae_unclassified
OTU1265	scaledThig	scaledThig	0.227725	0.118788	94	16	0.0588204	0.390895	Bacteria	Pseudomonadota	Betaproteobacteria	Burkholderiales	Oxalobacteraceae	Oxalobacteraceae_unclassified
OTU1265	treatmentOrder	medium	-0.174677	0.368923	94	16	0.638061	0.919053	Bacteria	Pseudomonadota	Betaproteobacteria	Burkholderiales	Oxalobacteraceae	Oxalobacteraceae_unclassified
OTU1265	scaledSpeed	scaledSpeed	-0.0969925	0.117253	94	16	0.410539	0.815155	Bacteria	Pseudomonadota	Betaproteobacteria	Burkholderiales	Oxalobacteraceae	Oxalobacteraceae_unclassified
OTU1265	scaledBiteRate	scaledBiteRate	0.128293	0.127883	94	16	0.318642	0.754162	Bacteria	Pseudomonadota	Betaproteobacteria	Burkholderiales	Oxalobacteraceae	Oxalobacteraceae_unclassified
OTU1267	scaledSpeed	scaledSpeed	0.0403529	0.137698	94	27	0.770272	0.951563	Bacteria	Bacteroidota	Flavobacteriia	Flavobacteriales	Flavobacteriaceae	Flavobacterium
OTU1267	treatmentOrder	medium	-0.288713	0.458533	94	27	0.531805	0.875429	Bacteria	Bacteroidota	Flavobacteriia	Flavobacteriales	Flavobacteriaceae	Flavobacterium
OTU1267	treatmentOrder	xHigh	-0.639299	0.452139	94	27	0.162747	0.599852	Bacteria	Bacteroidota	Flavobacteriia	Flavobacteriales	Flavobacteriaceae	Flavobacterium
OTU1267	scaledBiteRate	scaledBiteRate	0.0421593	0.150911	94	27	0.780673	0.954727	Bacteria	Bacteroidota	Flavobacteriia	Flavobacteriales	Flavobacteriaceae	Flavobacterium
OTU1267	treatmentOrder	low	0.328603	0.434565	94	27	0.452733	0.843214	Bacteria	Bacteroidota	Flavobacteriia	Flavobacteriales	Flavobacteriaceae	Flavobacterium
OTU1267	scaledThig	scaledThig	0.221382	0.139246	94	27	0.116051	0.524407	Bacteria	Bacteroidota	Flavobacteriia	Flavobacteriales	Flavobacteriaceae	Flavobacterium
OTU1267	scaledmetRate	scaledmetRate	-0.101664	0.150725	94	27	0.501941	0.870465	Bacteria	Bacteroidota	Flavobacteriia	Flavobacteriales	Flavobacteriaceae	Flavobacterium
OTU127	scaledmetRate	scaledmetRate	-0.812552	0.35469	94	56	0.0244365	0.24206	Bacteria	Pseudomonadota	Betaproteobacteria	Burkholderiales	Oxalobacteraceae	Duganella
OTU127	treatmentOrder	xHigh	0.39224	1.11006	94	56	0.725031	0.940595	Bacteria	Pseudomonadota	Betaproteobacteria	Burkholderiales	Oxalobacteraceae	Duganella
OTU127	treatmentOrder	medium	-2.7754	1.14348	94	56	0.018796	0.211181	Bacteria	Pseudomonadota	Betaproteobacteria	Burkholderiales	Oxalobacteraceae	Duganella
OTU127	scaledBiteRate	scaledBiteRate	-0.177456	0.339973	94	56	0.603225	0.90806	Bacteria	Pseudomonadota	Betaproteobacteria	Burkholderiales	Oxalobacteraceae	Duganella
OTU127	scaledSpeed	scaledSpeed	-0.885696	0.306734	94	56	0.00520629	0.0988541	Bacteria	Pseudomonadota	Betaproteobacteria	Burkholderiales	Oxalobacteraceae	Duganella
OTU127	treatmentOrder	low	0.797904	1.06791	94	56	0.457759	0.845154	Bacteria	Pseudomonadota	Betaproteobacteria	Burkholderiales	Oxalobacteraceae	Duganella
OTU127	scaledThig	scaledThig	0.514517	0.309814	94	56	0.101383	0.499987	Bacteria	Pseudomonadota	Betaproteobacteria	Burkholderiales	Oxalobacteraceae	Duganella
OTU1271	scaledBiteRate	scaledBiteRate	0.0675565	0.0787415	94	10	0.393303	0.803255	Bacteria	Pseudomonadota	Gammaproteobacteria	Pseudomonadales	Pseudomonadaceae	Pseudomonas
OTU1271	scaledSpeed	scaledSpeed	-0.154116	0.0725104	94	10	0.0364179	0.305339	Bacteria	Pseudomonadota	Gammaproteobacteria	Pseudomonadales	Pseudomonadaceae	Pseudomonas
OTU1271	treatmentOrder	low	0.29728	0.20244	94	10	0.14562	0.576367	Bacteria	Pseudomonadota	Gammaproteobacteria	Pseudomonadales	Pseudomonadaceae	Pseudomonas
OTU1271	scaledmetRate	scaledmetRate	0.0186177	0.0738077	94	10	0.801453	0.960868	Bacteria	Pseudomonadota	Gammaproteobacteria	Pseudomonadales	Pseudomonadaceae	Pseudomonas
OTU1271	scaledThig	scaledThig	-0.000340043	0.073744	94	10	0.996332	0.999999	Bacteria	Pseudomonadota	Gammaproteobacteria	Pseudomonadales	Pseudomonadaceae	Pseudomonas
OTU1271	treatmentOrder	medium	0.135008	0.212069	94	10	0.526062	0.874895	Bacteria	Pseudomonadota	Gammaproteobacteria	Pseudomonadales	Pseudomonadaceae	Pseudomonas
OTU1271	treatmentOrder	xHigh	0.092864	0.212481	94	10	0.663173	0.927094	Bacteria	Pseudomonadota	Gammaproteobacteria	Pseudomonadales	Pseudomonadaceae	Pseudomonas
OTU1272	treatmentOrder	xHigh	0.596116	0.304085	94	17	0.0547357	0.375414	Bacteria	Pseudomonadota	Betaproteobacteria	Burkholderiales	Comamonadaceae	Comamonadaceae_unclassified
OTU1272	treatmentOrder	low	0.070025	0.28992	94	17	0.810067	0.962726	Bacteria	Pseudomonadota	Betaproteobacteria	Burkholderiales	Comamonadaceae	Comamonadaceae_unclassified
OTU1272	scaledThig	scaledThig	-0.210083	0.104907	94	17	0.0484047	0.354268	Bacteria	Pseudomonadota	Betaproteobacteria	Burkholderiales	Comamonadaceae	Comamonadaceae_unclassified
OTU1272	scaledBiteRate	scaledBiteRate	-0.101874	0.112091	94	17	0.36597	0.782129	Bacteria	Pseudomonadota	Betaproteobacteria	Burkholderiales	Comamonadaceae	Comamonadaceae_unclassified
OTU1272	scaledmetRate	scaledmetRate	0.0137166	0.10544	94	17	0.896862	0.978752	Bacteria	Pseudomonadota	Betaproteobacteria	Burkholderiales	Comamonadaceae	Comamonadaceae_unclassified
OTU1272	scaledSpeed	scaledSpeed	0.029441	0.103193	94	17	0.776102	0.95379	Bacteria	Pseudomonadota	Betaproteobacteria	Burkholderiales	Comamonadaceae	Comamonadaceae_unclassified
OTU1272	treatmentOrder	medium	0.229146	0.303738	94	17	0.453953	0.843214	Bacteria	Pseudomonadota	Betaproteobacteria	Burkholderiales	Comamonadaceae	Comamonadaceae_unclassified
OTU1274	treatmentOrder	medium	-0.0597669	0.322467	94	20	0.85366	0.970576	Bacteria	Pseudomonadota	Gammaproteobacteria	Pseudomonadales	Pseudomonadaceae	Pseudomonas
OTU1274	scaledmetRate	scaledmetRate	-0.101896	0.108461	94	20	0.350404	0.770009	Bacteria	Pseudomonadota	Gammaproteobacteria	Pseudomonadales	Pseudomonadaceae	Pseudomonas
OTU1274	scaledBiteRate	scaledBiteRate	0.108836	0.111038	94	20	0.329806	0.756706	Bacteria	Pseudomonadota	Gammaproteobacteria	Pseudomonadales	Pseudomonadaceae	Pseudomonas
OTU1274	treatmentOrder	low	0.437409	0.306845	94	20	0.159459	0.59488	Bacteria	Pseudomonadota	Gammaproteobacteria	Pseudomonadales	Pseudomonadaceae	Pseudomonas
OTU1274	treatmentOrder	xHigh	-0.466651	0.319936	94	20	0.149887	0.5825	Bacteria	Pseudomonadota	Gammaproteobacteria	Pseudomonadales	Pseudomonadaceae	Pseudomonas
OTU1274	scaledThig	scaledThig	0.168609	0.103053	94	20	0.105708	0.508718	Bacteria	Pseudomonadota	Gammaproteobacteria	Pseudomonadales	Pseudomonadaceae	Pseudomonas
OTU1274	scaledSpeed	scaledSpeed	0.141103	0.101751	94	20	0.169274	0.608313	Bacteria	Pseudomonadota	Gammaproteobacteria	Pseudomonadales	Pseudomonadaceae	Pseudomonas
OTU1275	scaledBiteRate	scaledBiteRate	0.0731261	0.108291	94	18	0.501313	0.870465	Bacteria	Pseudomonadota	Gammaproteobacteria	Pseudomonadales	Pseudomonadaceae	Pseudomonadaceae_unclassified
OTU1275	scaledmetRate	scaledmetRate	-0.131936	0.101505	94	18	0.197144	0.646137	Bacteria	Pseudomonadota	Gammaproteobacteria	Pseudomonadales	Pseudomonadaceae	Pseudomonadaceae_unclassified
OTU1275	treatmentOrder	low	0.0716706	0.278409	94	18	0.797462	0.960047	Bacteria	Pseudomonadota	Gammaproteobacteria	Pseudomonadales	Pseudomonadaceae	Pseudomonadaceae_unclassified
OTU1275	scaledThig	scaledThig	0.163574	0.101418	94	18	0.110436	0.517643	Bacteria	Pseudomonadota	Gammaproteobacteria	Pseudomonadales	Pseudomonadaceae	Pseudomonadaceae_unclassified
OTU1275	treatmentOrder	medium	-0.129448	0.291652	94	18	0.658271	0.924936	Bacteria	Pseudomonadota	Gammaproteobacteria	Pseudomonadales	Pseudomonadaceae	Pseudomonadaceae_unclassified
OTU1275	scaledSpeed	scaledSpeed	0.0590284	0.0997213	94	18	0.555448	0.883669	Bacteria	Pseudomonadota	Gammaproteobacteria	Pseudomonadales	Pseudomonadaceae	Pseudomonadaceae_unclassified
OTU1275	treatmentOrder	xHigh	-0.117134	0.292219	94	18	0.68953	0.936367	Bacteria	Pseudomonadota	Gammaproteobacteria	Pseudomonadales	Pseudomonadaceae	Pseudomonadaceae_unclassified
OTU1279	scaledSpeed	scaledSpeed	-0.0443523	0.116742	94	18	0.704999	0.940214	Bacteria	Pseudomonadota	Gammaproteobacteria	Enterobacterales	Enterobacterales_unclassified	Enterobacterales_unclassified
OTU1279	treatmentOrder	medium	-0.0930823	0.361135	94	18	0.798012	0.960108	Bacteria	Pseudomonadota	Gammaproteobacteria	Enterobacterales	Enterobacterales_unclassified	Enterobacterales_unclassified
OTU1279	treatmentOrder	xHigh	-0.0302653	0.359355	94	18	0.933261	0.986444	Bacteria	Pseudomonadota	Gammaproteobacteria	Enterobacterales	Enterobacterales_unclassified	Enterobacterales_unclassified
OTU1279	treatmentOrder	low	0.389987	0.344126	94	18	0.263826	0.711613	Bacteria	Pseudomonadota	Gammaproteobacteria	Enterobacterales	Enterobacterales_unclassified	Enterobacterales_unclassified
OTU1279	scaledThig	scaledThig	0.0196634	0.118358	94	18	0.868477	0.973686	Bacteria	Pseudomonadota	Gammaproteobacteria	Enterobacterales	Enterobacterales_unclassified	Enterobacterales_unclassified
OTU1279	scaledmetRate	scaledmetRate	-0.232216	0.122772	94	18	0.0629086	0.399699	Bacteria	Pseudomonadota	Gammaproteobacteria	Enterobacterales	Enterobacterales_unclassified	Enterobacterales_unclassified
OTU1279	scaledBiteRate	scaledBiteRate	0.00664741	0.127168	94	18	0.958435	0.993034	Bacteria	Pseudomonadota	Gammaproteobacteria	Enterobacterales	Enterobacterales_unclassified	Enterobacterales_unclassified
OTU128	scaledSpeed	scaledSpeed	-0.24773	0.307637	94	73	0.423075	0.823965	Bacteria	Pseudomonadota	Gammaproteobacteria	Xanthomonadales	Xanthomonadaceae	Stenotrophomonas
OTU128	treatmentOrder	low	2.06062	0.96887	94	73	0.0374567	0.30946	Bacteria	Pseudomonadota	Gammaproteobacteria	Xanthomonadales	Xanthomonadaceae	Stenotrophomonas
OTU128	scaledBiteRate	scaledBiteRate	-0.259299	0.337085	94	73	0.443941	0.835441	Bacteria	Pseudomonadota	Gammaproteobacteria	Xanthomonadales	Xanthomonadaceae	Stenotrophomonas
OTU128	scaledThig	scaledThig	0.543278	0.311113	94	73	0.0846984	0.459422	Bacteria	Pseudomonadota	Gammaproteobacteria	Xanthomonadales	Xanthomonadaceae	Stenotrophomonas
OTU128	scaledmetRate	scaledmetRate	-0.371146	0.336338	94	73	0.273071	0.717696	Bacteria	Pseudomonadota	Gammaproteobacteria	Xanthomonadales	Xanthomonadaceae	Stenotrophomonas
OTU128	treatmentOrder	xHigh	1.58607	1.00812	94	73	0.120638	0.534764	Bacteria	Pseudomonadota	Gammaproteobacteria	Xanthomonadales	Xanthomonadaceae	Stenotrophomonas
OTU128	treatmentOrder	medium	3.40395	1.02208	94	73	0.00153711	0.0433016	Bacteria	Pseudomonadota	Gammaproteobacteria	Xanthomonadales	Xanthomonadaceae	Stenotrophomonas
OTU129	scaledSpeed	scaledSpeed	-0.260177	0.288739	94	56	0.370702	0.788221	Bacteria	Pseudomonadota	Gammaproteobacteria	Pseudomonadales	Moraxellaceae	Acinetobacter
OTU129	scaledThig	scaledThig	0.288066	0.291694	94	56	0.326817	0.755793	Bacteria	Pseudomonadota	Gammaproteobacteria	Pseudomonadales	Moraxellaceae	Acinetobacter
OTU129	scaledmetRate	scaledmetRate	-0.283659	0.340816	94	56	0.407548	0.815155	Bacteria	Pseudomonadota	Gammaproteobacteria	Pseudomonadales	Moraxellaceae	Acinetobacter
OTU129	scaledBiteRate	scaledBiteRate	-0.59292	0.321569	94	56	0.0691513	0.415988	Bacteria	Pseudomonadota	Gammaproteobacteria	Pseudomonadales	Moraxellaceae	Acinetobacter
OTU129	treatmentOrder	low	-2.2904	1.04494	94	56	0.031755	0.284318	Bacteria	Pseudomonadota	Gammaproteobacteria	Pseudomonadales	Moraxellaceae	Acinetobacter
OTU129	treatmentOrder	xHigh	-2.2526	1.08726	94	56	0.042122	0.330157	Bacteria	Pseudomonadota	Gammaproteobacteria	Pseudomonadales	Moraxellaceae	Acinetobacter
OTU129	treatmentOrder	medium	1.61304	1.12826	94	56	0.15835	0.593752	Bacteria	Pseudomonadota	Gammaproteobacteria	Pseudomonadales	Moraxellaceae	Acinetobacter
OTU13	scaledBiteRate	scaledBiteRate	-0.0656152	0.166057	94	92	0.693763	0.938711	Bacteria	Pseudomonadota	Alphaproteobacteria	Hyphomicrobiales	Boseaceae	Bosea
OTU13	treatmentOrder	medium	1.00796	0.496541	94	92	0.0477848	0.352436	Bacteria	Pseudomonadota	Alphaproteobacteria	Hyphomicrobiales	Boseaceae	Bosea
OTU13	scaledThig	scaledThig	0.151017	0.153538	94	92	0.328415	0.755793	Bacteria	Pseudomonadota	Alphaproteobacteria	Hyphomicrobiales	Boseaceae	Bosea
OTU13	scaledSpeed	scaledSpeed	0.0683366	0.15176	94	92	0.653744	0.924332	Bacteria	Pseudomonadota	Alphaproteobacteria	Hyphomicrobiales	Boseaceae	Bosea
OTU13	treatmentOrder	xHigh	1.89997	0.490707	94	92	0.000281453	0.013108	Bacteria	Pseudomonadota	Alphaproteobacteria	Hyphomicrobiales	Boseaceae	Bosea
OTU13	treatmentOrder	low	-0.662415	0.471342	94	92	0.165601	0.60436	Bacteria	Pseudomonadota	Alphaproteobacteria	Hyphomicrobiales	Boseaceae	Bosea
OTU13	scaledmetRate	scaledmetRate	0.0388429	0.164585	94	92	0.814044	0.964528	Bacteria	Pseudomonadota	Alphaproteobacteria	Hyphomicrobiales	Boseaceae	Bosea
OTU130	scaledSpeed	scaledSpeed	-0.168241	0.338591	94	73	0.620807	0.911993	Bacteria	Pseudomonadota	Betaproteobacteria	Burkholderiales	Comamonadaceae	Roseateles
OTU130	treatmentOrder	medium	3.06928	1.18231	94	73	0.0125452	0.170067	Bacteria	Pseudomonadota	Betaproteobacteria	Burkholderiales	Comamonadaceae	Roseateles
OTU130	treatmentOrder	xHigh	3.22933	1.15856	94	73	0.00722703	0.121326	Bacteria	Pseudomonadota	Betaproteobacteria	Burkholderiales	Comamonadaceae	Roseateles
OTU130	scaledBiteRate	scaledBiteRate	-0.565116	0.372789	94	73	0.133594	0.556795	Bacteria	Pseudomonadota	Betaproteobacteria	Burkholderiales	Comamonadaceae	Roseateles
OTU130	scaledThig	scaledThig	-0.0373951	0.342109	94	73	0.913271	0.981682	Bacteria	Pseudomonadota	Betaproteobacteria	Burkholderiales	Comamonadaceae	Roseateles
OTU130	scaledmetRate	scaledmetRate	-0.112335	0.379636	94	73	0.76805	0.950802	Bacteria	Pseudomonadota	Betaproteobacteria	Burkholderiales	Comamonadaceae	Roseateles
OTU130	treatmentOrder	low	-1.35383	1.11463	94	73	0.229653	0.671441	Bacteria	Pseudomonadota	Betaproteobacteria	Burkholderiales	Comamonadaceae	Roseateles
OTU131	scaledmetRate	scaledmetRate	0.116365	0.264503	94	38	0.661089	0.925973	Bacteria	Pseudomonadota	Alphaproteobacteria	Rhodospirillales	Acetobacteraceae	Roseomonas
OTU131	treatmentOrder	low	-0.167176	0.805003	94	38	0.836115	0.967842	Bacteria	Pseudomonadota	Alphaproteobacteria	Rhodospirillales	Acetobacteraceae	Roseomonas
OTU131	scaledBiteRate	scaledBiteRate	-0.0247128	0.251129	94	38	0.921871	0.983869	Bacteria	Pseudomonadota	Alphaproteobacteria	Rhodospirillales	Acetobacteraceae	Roseomonas
OTU131	treatmentOrder	xHigh	1.82678	0.837191	94	38	0.0327006	0.289641	Bacteria	Pseudomonadota	Alphaproteobacteria	Rhodospirillales	Acetobacteraceae	Roseomonas
OTU131	treatmentOrder	medium	1.72894	0.866108	94	38	0.0509099	0.359859	Bacteria	Pseudomonadota	Alphaproteobacteria	Rhodospirillales	Acetobacteraceae	Roseomonas
OTU131	scaledThig	scaledThig	-0.175479	0.228214	94	38	0.444571	0.836014	Bacteria	Pseudomonadota	Alphaproteobacteria	Rhodospirillales	Acetobacteraceae	Roseomonas
OTU131	scaledSpeed	scaledSpeed	-0.0182104	0.225929	94	38	0.935993	0.987082	Bacteria	Pseudomonadota	Alphaproteobacteria	Rhodospirillales	Acetobacteraceae	Roseomonas
OTU1311	scaledSpeed	scaledSpeed	0.0036076	0.0707378	94	10	0.959444	0.993059	Bacteria	Pseudomonadota	Gammaproteobacteria	Xanthomonadales	Xanthomonadaceae	Thermomonas
OTU1311	scaledBiteRate	scaledBiteRate	0.00594034	0.0768167	94	10	0.93854	0.987082	Bacteria	Pseudomonadota	Gammaproteobacteria	Xanthomonadales	Xanthomonadaceae	Thermomonas
OTU1311	scaledmetRate	scaledmetRate	0.0174288	0.0720034	94	10	0.809314	0.962726	Bacteria	Pseudomonadota	Gammaproteobacteria	Xanthomonadales	Xanthomonadaceae	Thermomonas
OTU1311	treatmentOrder	medium	0.163045	0.206885	94	10	0.432808	0.829836	Bacteria	Pseudomonadota	Gammaproteobacteria	Xanthomonadales	Xanthomonadaceae	Thermomonas
OTU1311	treatmentOrder	low	0.352705	0.197491	94	10	0.0776352	0.440849	Bacteria	Pseudomonadota	Gammaproteobacteria	Xanthomonadales	Xanthomonadaceae	Thermomonas
OTU1311	treatmentOrder	xHigh	-0.0534913	0.207287	94	10	0.796982	0.960047	Bacteria	Pseudomonadota	Gammaproteobacteria	Xanthomonadales	Xanthomonadaceae	Thermomonas
OTU1311	scaledThig	scaledThig	-0.00955681	0.0719414	94	10	0.894629	0.978686	Bacteria	Pseudomonadota	Gammaproteobacteria	Xanthomonadales	Xanthomonadaceae	Thermomonas
OTU132	scaledSpeed	scaledSpeed	0.101027	0.161696	94	45	0.53416	0.875429	Bacteria	Pseudomonadota	Deltaproteobacteria	Bdellovibrionales	Bdellovibrionaceae	Bdellovibrio
OTU132	treatmentOrder	low	-0.0264592	0.540401	94	45	0.961122	0.993459	Bacteria	Pseudomonadota	Deltaproteobacteria	Bdellovibrionales	Bdellovibrionaceae	Bdellovibrio
OTU132	scaledThig	scaledThig	0.151809	0.163348	94	45	0.355962	0.774474	Bacteria	Pseudomonadota	Deltaproteobacteria	Bdellovibrionales	Bdellovibrionaceae	Bdellovibrio
OTU132	scaledBiteRate	scaledBiteRate	-0.131872	0.17834	94	45	0.4619	0.84948	Bacteria	Pseudomonadota	Deltaproteobacteria	Bdellovibrionales	Bdellovibrionaceae	Bdellovibrio
OTU132	treatmentOrder	medium	1.96145	0.574506	94	45	0.00132707	0.0397088	Bacteria	Pseudomonadota	Deltaproteobacteria	Bdellovibrionales	Bdellovibrionaceae	Bdellovibrio
OTU132	scaledmetRate	scaledmetRate	0.403239	0.182835	94	45	0.030178	0.275756	Bacteria	Pseudomonadota	Deltaproteobacteria	Bdellovibrionales	Bdellovibrionaceae	Bdellovibrio
OTU132	treatmentOrder	xHigh	-0.60842	0.56162	94	45	0.28323	0.726312	Bacteria	Pseudomonadota	Deltaproteobacteria	Bdellovibrionales	Bdellovibrionaceae	Bdellovibrio
OTU133	scaledmetRate	scaledmetRate	0.196488	0.116708	94	33	0.0962049	0.486075	Bacteria	Pseudomonadota	Gammaproteobacteria	Enterobacterales	Yersiniaceae	Rahnella
OTU133	treatmentOrder	medium	-0.448593	0.349909	94	33	0.205267	0.65225	Bacteria	Pseudomonadota	Gammaproteobacteria	Enterobacterales	Yersiniaceae	Rahnella
OTU133	scaledBiteRate	scaledBiteRate	-0.256067	0.118465	94	33	0.0335085	0.292756	Bacteria	Pseudomonadota	Gammaproteobacteria	Enterobacterales	Yersiniaceae	Rahnella
OTU133	treatmentOrder	low	-0.0873087	0.332517	94	33	0.793803	0.960044	Bacteria	Pseudomonadota	Gammaproteobacteria	Enterobacterales	Yersiniaceae	Rahnella
OTU133	scaledSpeed	scaledSpeed	-0.110196	0.108392	94	33	0.312353	0.747241	Bacteria	Pseudomonadota	Gammaproteobacteria	Enterobacterales	Yersiniaceae	Rahnella
OTU133	treatmentOrder	xHigh	3.83749	0.346377	94	33	2.91856e-16	5.61823e-13	Bacteria	Pseudomonadota	Gammaproteobacteria	Enterobacterales	Yersiniaceae	Rahnella
OTU133	scaledThig	scaledThig	-0.187779	0.109707	94	33	0.0908592	0.472713	Bacteria	Pseudomonadota	Gammaproteobacteria	Enterobacterales	Yersiniaceae	Rahnella
OTU1334	treatmentOrder	low	0.0201006	0.228328	94	14	0.930054	0.985616	Bacteria	Pseudomonadota	Gammaproteobacteria	Pseudomonadales	Moraxellaceae	Moraxellaceae_unclassified
OTU1334	scaledBiteRate	scaledBiteRate	0.196449	0.0888113	94	14	0.0296191	0.273243	Bacteria	Pseudomonadota	Gammaproteobacteria	Pseudomonadales	Moraxellaceae	Moraxellaceae_unclassified
OTU1334	scaledmetRate	scaledmetRate	-0.134074	0.0832465	94	14	0.11094	0.517643	Bacteria	Pseudomonadota	Gammaproteobacteria	Pseudomonadales	Moraxellaceae	Moraxellaceae_unclassified
OTU1334	treatmentOrder	xHigh	0.444345	0.239654	94	14	0.0671511	0.412389	Bacteria	Pseudomonadota	Gammaproteobacteria	Pseudomonadales	Moraxellaceae	Moraxellaceae_unclassified
OTU1334	treatmentOrder	medium	0.175406	0.239189	94	14	0.465349	0.851249	Bacteria	Pseudomonadota	Gammaproteobacteria	Pseudomonadales	Moraxellaceae	Moraxellaceae_unclassified
OTU1334	scaledSpeed	scaledSpeed	0.0401879	0.0817833	94	14	0.624399	0.912887	Bacteria	Pseudomonadota	Gammaproteobacteria	Pseudomonadales	Moraxellaceae	Moraxellaceae_unclassified
OTU1334	scaledThig	scaledThig	0.168276	0.0831747	94	14	0.0461621	0.346635	Bacteria	Pseudomonadota	Gammaproteobacteria	Pseudomonadales	Moraxellaceae	Moraxellaceae_unclassified
OTU134	scaledBiteRate	scaledBiteRate	-0.0250067	0.265805	94	44	0.925298	0.984632	Bacteria	Pseudomonadota	Pseudomonadota_unclassified	Pseudomonadota_unclassified	Pseudomonadota_unclassified	Pseudomonadota_unclassified
OTU134	scaledThig	scaledThig	0.209528	0.241942	94	44	0.389549	0.801728	Bacteria	Pseudomonadota	Pseudomonadota_unclassified	Pseudomonadota_unclassified	Pseudomonadota_unclassified	Pseudomonadota_unclassified
OTU134	treatmentOrder	low	-0.62002	0.842018	94	44	0.464228	0.851249	Bacteria	Pseudomonadota	Pseudomonadota_unclassified	Pseudomonadota_unclassified	Pseudomonadota_unclassified	Pseudomonadota_unclassified
OTU134	treatmentOrder	medium	-1.72103	0.903339	94	44	0.062382	0.399699	Bacteria	Pseudomonadota	Pseudomonadota_unclassified	Pseudomonadota_unclassified	Pseudomonadota_unclassified	Pseudomonadota_unclassified
OTU134	scaledmetRate	scaledmetRate	0.0523185	0.27842	94	44	0.85139	0.970576	Bacteria	Pseudomonadota	Pseudomonadota_unclassified	Pseudomonadota_unclassified	Pseudomonadota_unclassified	Pseudomonadota_unclassified
OTU134	scaledSpeed	scaledSpeed	0.235433	0.239533	94	44	0.329192	0.756199	Bacteria	Pseudomonadota	Pseudomonadota_unclassified	Pseudomonadota_unclassified	Pseudomonadota_unclassified	Pseudomonadota_unclassified
OTU134	treatmentOrder	xHigh	-0.113115	0.875405	94	44	0.897604	0.978752	Bacteria	Pseudomonadota	Pseudomonadota_unclassified	Pseudomonadota_unclassified	Pseudomonadota_unclassified	Pseudomonadota_unclassified
OTU135	scaledSpeed	scaledSpeed	-0.316994	0.265428	94	43	0.23643	0.680725	Bacteria	Verrucomicrobiota	Verrucomicrobiia	Verrucomicrobiales	Verrucomicrobiaceae	Luteolibacter
OTU135	treatmentOrder	medium	-4.35889	0.946106	94	43	3.03512e-05	0.00240107	Bacteria	Verrucomicrobiota	Verrucomicrobiia	Verrucomicrobiales	Verrucomicrobiaceae	Luteolibacter
OTU135	scaledThig	scaledThig	0.653984	0.268133	94	43	0.0173057	0.200953	Bacteria	Verrucomicrobiota	Verrucomicrobiia	Verrucomicrobiales	Verrucomicrobiaceae	Luteolibacter
OTU135	scaledmetRate	scaledmetRate	-0.298304	0.300592	94	43	0.323876	0.755643	Bacteria	Verrucomicrobiota	Verrucomicrobiia	Verrucomicrobiales	Verrucomicrobiaceae	Luteolibacter
OTU135	treatmentOrder	xHigh	-4.05803	0.924467	94	43	4.88768e-05	0.00367021	Bacteria	Verrucomicrobiota	Verrucomicrobiia	Verrucomicrobiales	Verrucomicrobiaceae	Luteolibacter
OTU135	treatmentOrder	low	-0.898006	0.889552	94	43	0.316956	0.753018	Bacteria	Verrucomicrobiota	Verrucomicrobiia	Verrucomicrobiales	Verrucomicrobiaceae	Luteolibacter
OTU135	scaledBiteRate	scaledBiteRate	0.454613	0.292844	94	43	0.124679	0.540738	Bacteria	Verrucomicrobiota	Verrucomicrobiia	Verrucomicrobiales	Verrucomicrobiaceae	Luteolibacter
OTU1351	treatmentOrder	medium	0.665949	0.262745	94	12	0.0140711	0.182608	Bacteria	Pseudomonadota	Gammaproteobacteria	Pseudomonadales	Moraxellaceae	Acinetobacter
OTU1351	treatmentOrder	xHigh	0.337397	0.258234	94	12	0.196047	0.646137	Bacteria	Pseudomonadota	Gammaproteobacteria	Pseudomonadales	Moraxellaceae	Acinetobacter
OTU1351	scaledThig	scaledThig	-0.0423291	0.0777607	94	12	0.587786	0.89636	Bacteria	Pseudomonadota	Gammaproteobacteria	Pseudomonadales	Moraxellaceae	Acinetobacter
OTU1351	scaledBiteRate	scaledBiteRate	0.109412	0.0845212	94	12	0.199148	0.647063	Bacteria	Pseudomonadota	Gammaproteobacteria	Pseudomonadales	Moraxellaceae	Acinetobacter
OTU1351	scaledSpeed	scaledSpeed	0.0703044	0.076936	94	12	0.363663	0.78131	Bacteria	Pseudomonadota	Gammaproteobacteria	Pseudomonadales	Moraxellaceae	Acinetobacter
OTU1351	treatmentOrder	low	0.28549	0.248357	94	12	0.25471	0.704906	Bacteria	Pseudomonadota	Gammaproteobacteria	Pseudomonadales	Moraxellaceae	Acinetobacter
OTU1351	scaledmetRate	scaledmetRate	-0.0662129	0.0853122	94	12	0.439891	0.834564	Bacteria	Pseudomonadota	Gammaproteobacteria	Pseudomonadales	Moraxellaceae	Acinetobacter
OTU136	scaledThig	scaledThig	0.322333	0.25803	94	45	0.215533	0.661591	Bacteria	Pseudomonadota	Gammaproteobacteria	Legionellales	Legionellaceae	Legionella
OTU136	scaledmetRate	scaledmetRate	-0.0344166	0.28683	94	45	0.90478	0.979952	Bacteria	Pseudomonadota	Gammaproteobacteria	Legionellales	Legionellaceae	Legionella
OTU136	scaledBiteRate	scaledBiteRate	0.4321	0.281278	94	45	0.128439	0.548437	Bacteria	Pseudomonadota	Gammaproteobacteria	Legionellales	Legionellaceae	Legionella
OTU136	treatmentOrder	xHigh	-0.144135	0.876457	94	45	0.869902	0.974385	Bacteria	Pseudomonadota	Gammaproteobacteria	Legionellales	Legionellaceae	Legionella
OTU136	treatmentOrder	low	0.252359	0.843259	94	45	0.765732	0.950366	Bacteria	Pseudomonadota	Gammaproteobacteria	Legionellales	Legionellaceae	Legionella
OTU136	scaledSpeed	scaledSpeed	-0.0834133	0.255386	94	45	0.744873	0.946055	Bacteria	Pseudomonadota	Gammaproteobacteria	Legionellales	Legionellaceae	Legionella
OTU136	treatmentOrder	medium	1.09107	0.894845	94	45	0.227998	0.671441	Bacteria	Pseudomonadota	Gammaproteobacteria	Legionellales	Legionellaceae	Legionella
OTU137	treatmentOrder	low	0.933879	0.721521	94	40	0.200431	0.648377	Bacteria	Pseudomonadota	Deltaproteobacteria	Bdellovibrionales	Bdellovibrionaceae	Bdellovibrio
OTU137	treatmentOrder	medium	-0.135536	0.768149	94	40	0.860637	0.970738	Bacteria	Pseudomonadota	Deltaproteobacteria	Bdellovibrionales	Bdellovibrionaceae	Bdellovibrio
OTU137	scaledThig	scaledThig	-0.00283063	0.21615	94	40	0.989588	0.999104	Bacteria	Pseudomonadota	Deltaproteobacteria	Bdellovibrionales	Bdellovibrionaceae	Bdellovibrio
OTU137	scaledBiteRate	scaledBiteRate	-0.0888584	0.236253	94	40	0.707857	0.940214	Bacteria	Pseudomonadota	Deltaproteobacteria	Bdellovibrionales	Bdellovibrionaceae	Bdellovibrio
OTU137	scaledSpeed	scaledSpeed	-0.0371187	0.21398	94	40	0.862777	0.971742	Bacteria	Pseudomonadota	Deltaproteobacteria	Bdellovibrionales	Bdellovibrionaceae	Bdellovibrio
OTU137	treatmentOrder	xHigh	-2.40165	0.74983	94	40	0.00216179	0.0545168	Bacteria	Pseudomonadota	Deltaproteobacteria	Bdellovibrionales	Bdellovibrionaceae	Bdellovibrio
OTU137	scaledmetRate	scaledmetRate	0.307456	0.243149	94	40	0.209549	0.657076	Bacteria	Pseudomonadota	Deltaproteobacteria	Bdellovibrionales	Bdellovibrionaceae	Bdellovibrio
OTU138	scaledThig	scaledThig	0.548959	0.208098	94	42	0.0101171	0.147871	Bacteria	Pseudomonadota	Alphaproteobacteria	Sphingomonadales	Sphingomonadaceae	Sphingomonas
OTU138	treatmentOrder	medium	-1.16172	0.71937	94	42	0.111779	0.517781	Bacteria	Pseudomonadota	Alphaproteobacteria	Sphingomonadales	Sphingomonadaceae	Sphingomonas
OTU138	scaledSpeed	scaledSpeed	-0.217147	0.205959	94	42	0.295058	0.737327	Bacteria	Pseudomonadota	Alphaproteobacteria	Sphingomonadales	Sphingomonadaceae	Sphingomonas
OTU138	scaledBiteRate	scaledBiteRate	0.496125	0.226767	94	42	0.0315666	0.283952	Bacteria	Pseudomonadota	Alphaproteobacteria	Sphingomonadales	Sphingomonadaceae	Sphingomonas
OTU138	treatmentOrder	low	0.142408	0.67817	94	42	0.834333	0.96733	Bacteria	Pseudomonadota	Alphaproteobacteria	Sphingomonadales	Sphingomonadaceae	Sphingomonas
OTU138	treatmentOrder	xHigh	-1.60797	0.704893	94	42	0.0257883	0.250298	Bacteria	Pseudomonadota	Alphaproteobacteria	Sphingomonadales	Sphingomonadaceae	Sphingomonas
OTU138	scaledmetRate	scaledmetRate	-0.163249	0.230957	94	42	0.481628	0.862509	Bacteria	Pseudomonadota	Alphaproteobacteria	Sphingomonadales	Sphingomonadaceae	Sphingomonas
OTU1381	scaledSpeed	scaledSpeed	0.0635454	0.0763925	94	13	0.40781	0.815155	Bacteria	Bacteroidota	Flavobacteriia	Flavobacteriales	Weeksellaceae	Chryseobacterium
OTU1381	scaledmetRate	scaledmetRate	-0.00160589	0.0777592	94	13	0.983571	0.998158	Bacteria	Bacteroidota	Flavobacteriia	Flavobacteriales	Weeksellaceae	Chryseobacterium
OTU1381	scaledThig	scaledThig	0.0693583	0.0776922	94	13	0.374492	0.792876	Bacteria	Bacteroidota	Flavobacteriia	Flavobacteriales	Weeksellaceae	Chryseobacterium
OTU1381	treatmentOrder	xHigh	-0.529659	0.223857	94	13	0.0202259	0.221221	Bacteria	Bacteroidota	Flavobacteriia	Flavobacteriales	Weeksellaceae	Chryseobacterium
OTU1381	treatmentOrder	low	-0.369371	0.213278	94	13	0.086881	0.463931	Bacteria	Bacteroidota	Flavobacteriia	Flavobacteriales	Weeksellaceae	Chryseobacterium
OTU1381	scaledBiteRate	scaledBiteRate	0.0135823	0.0829572	94	13	0.870331	0.974385	Bacteria	Bacteroidota	Flavobacteriia	Flavobacteriales	Weeksellaceae	Chryseobacterium
OTU1381	treatmentOrder	medium	-0.326034	0.223423	94	13	0.148134	0.579589	Bacteria	Bacteroidota	Flavobacteriia	Flavobacteriales	Weeksellaceae	Chryseobacterium
OTU1389	scaledBiteRate	scaledBiteRate	-0.100839	0.222226	94	40	0.651141	0.922658	Bacteria	Pseudomonadota	Betaproteobacteria	Burkholderiales	Comamonadaceae	Comamonadaceae_unclassified
OTU1389	treatmentOrder	medium	-0.720528	0.598506	94	40	0.23194	0.674109	Bacteria	Pseudomonadota	Betaproteobacteria	Burkholderiales	Comamonadaceae	Comamonadaceae_unclassified
OTU1389	scaledmetRate	scaledmetRate	-0.343179	0.208302	94	40	0.103103	0.502748	Bacteria	Pseudomonadota	Betaproteobacteria	Burkholderiales	Comamonadaceae	Comamonadaceae_unclassified
OTU1389	scaledThig	scaledThig	0.135293	0.208122	94	40	0.517383	0.872631	Bacteria	Pseudomonadota	Betaproteobacteria	Burkholderiales	Comamonadaceae	Comamonadaceae_unclassified
OTU1389	scaledSpeed	scaledSpeed	0.48648	0.20464	94	40	0.0196605	0.217092	Bacteria	Pseudomonadota	Betaproteobacteria	Burkholderiales	Comamonadaceae	Comamonadaceae_unclassified
OTU1389	treatmentOrder	low	-0.151303	0.571329	94	40	0.791778	0.9588	Bacteria	Pseudomonadota	Betaproteobacteria	Burkholderiales	Comamonadaceae	Comamonadaceae_unclassified
OTU1389	treatmentOrder	xHigh	-1.91655	0.599669	94	40	0.00194938	0.051405	Bacteria	Pseudomonadota	Betaproteobacteria	Burkholderiales	Comamonadaceae	Comamonadaceae_unclassified
OTU139	treatmentOrder	medium	-2.76672	0.852554	94	29	0.00200774	0.0524648	Bacteria	Pseudomonadota	Betaproteobacteria	Burkholderiales	Burkholderiaceae	Chitinimonas
OTU139	scaledThig	scaledThig	0.252542	0.256864	94	29	0.328608	0.755793	Bacteria	Pseudomonadota	Betaproteobacteria	Burkholderiales	Burkholderiaceae	Chitinimonas
OTU139	scaledBiteRate	scaledBiteRate	-0.327027	0.278633	94	29	0.243917	0.691413	Bacteria	Pseudomonadota	Betaproteobacteria	Burkholderiales	Burkholderiaceae	Chitinimonas
OTU139	scaledmetRate	scaledmetRate	-0.107661	0.279203	94	29	0.700796	0.940214	Bacteria	Pseudomonadota	Betaproteobacteria	Burkholderiales	Burkholderiaceae	Chitinimonas
OTU139	scaledSpeed	scaledSpeed	-0.0171054	0.254053	94	29	0.946491	0.98883	Bacteria	Pseudomonadota	Betaproteobacteria	Burkholderiales	Burkholderiaceae	Chitinimonas
OTU139	treatmentOrder	xHigh	-3.09636	0.839833	94	29	0.000479107	0.0185694	Bacteria	Pseudomonadota	Betaproteobacteria	Burkholderiales	Burkholderiaceae	Chitinimonas
OTU139	treatmentOrder	low	0.676652	0.807373	94	29	0.405281	0.813238	Bacteria	Pseudomonadota	Betaproteobacteria	Burkholderiales	Burkholderiaceae	Chitinimonas
OTU1395	scaledmetRate	scaledmetRate	-0.100595	0.0767284	94	10	0.19381	0.642511	Bacteria	Pseudomonadota	Gammaproteobacteria	Aeromonadales	Aeromonadaceae	Aeromonas
OTU1395	treatmentOrder	medium	-0.112551	0.223694	94	10	0.616817	0.911993	Bacteria	Pseudomonadota	Gammaproteobacteria	Aeromonadales	Aeromonadaceae	Aeromonas
OTU1395	treatmentOrder	low	0.246586	0.213352	94	10	0.252505	0.702078	Bacteria	Pseudomonadota	Gammaproteobacteria	Aeromonadales	Aeromonadaceae	Aeromonas
OTU1395	scaledBiteRate	scaledBiteRate	0.096541	0.0803181	94	10	0.232681	0.674414	Bacteria	Pseudomonadota	Gammaproteobacteria	Aeromonadales	Aeromonadaceae	Aeromonas
OTU1395	treatmentOrder	xHigh	0.246671	0.223153	94	10	0.273262	0.717696	Bacteria	Pseudomonadota	Gammaproteobacteria	Aeromonadales	Aeromonadaceae	Aeromonas
OTU1395	scaledSpeed	scaledSpeed	-0.102537	0.0738325	94	10	0.168531	0.607153	Bacteria	Pseudomonadota	Gammaproteobacteria	Aeromonadales	Aeromonadaceae	Aeromonas
OTU1395	scaledThig	scaledThig	-0.0238129	0.0749322	94	10	0.751431	0.946828	Bacteria	Pseudomonadota	Gammaproteobacteria	Aeromonadales	Aeromonadaceae	Aeromonas
OTU1397	scaledmetRate	scaledmetRate	-0.0932447	0.123663	94	13	0.453131	0.843214	Bacteria	Pseudomonadota	Betaproteobacteria	Burkholderiales	Comamonadaceae	Aquabacterium
OTU1397	treatmentOrder	xHigh	0.033422	0.361933	94	13	0.92672	0.984734	Bacteria	Pseudomonadota	Betaproteobacteria	Burkholderiales	Comamonadaceae	Aquabacterium
OTU1397	scaledThig	scaledThig	-0.18542	0.119236	94	13	0.12374	0.538263	Bacteria	Pseudomonadota	Betaproteobacteria	Burkholderiales	Comamonadaceae	Aquabacterium
OTU1397	scaledSpeed	scaledSpeed	0.290062	0.117607	94	13	0.0156813	0.191457	Bacteria	Pseudomonadota	Betaproteobacteria	Burkholderiales	Comamonadaceae	Aquabacterium
OTU1397	treatmentOrder	low	0.220322	0.346588	94	13	0.527428	0.875378	Bacteria	Pseudomonadota	Betaproteobacteria	Burkholderiales	Comamonadaceae	Aquabacterium
OTU1397	treatmentOrder	medium	0.166425	0.363714	94	13	0.649005	0.922309	Bacteria	Pseudomonadota	Betaproteobacteria	Burkholderiales	Comamonadaceae	Aquabacterium
OTU1397	scaledBiteRate	scaledBiteRate	0.0389068	0.128108	94	13	0.762094	0.949191	Bacteria	Pseudomonadota	Betaproteobacteria	Burkholderiales	Comamonadaceae	Aquabacterium
OTU14	treatmentOrder	xHigh	1.28424	0.450396	94	94	0.00592741	0.106307	Bacteria	Pseudomonadota	Betaproteobacteria	Burkholderiales	Comamonadaceae	Acidovorax
OTU14	scaledSpeed	scaledSpeed	-0.157118	0.147205	94	94	0.288866	0.731432	Bacteria	Pseudomonadota	Betaproteobacteria	Burkholderiales	Comamonadaceae	Acidovorax
OTU14	scaledmetRate	scaledmetRate	-0.342691	0.154205	94	94	0.0292349	0.27013	Bacteria	Pseudomonadota	Betaproteobacteria	Burkholderiales	Comamonadaceae	Acidovorax
OTU14	treatmentOrder	low	1.0146	0.431093	94	94	0.0220333	0.230929	Bacteria	Pseudomonadota	Betaproteobacteria	Burkholderiales	Comamonadaceae	Acidovorax
OTU14	treatmentOrder	medium	1.39569	0.45225	94	94	0.00316466	0.0712536	Bacteria	Pseudomonadota	Betaproteobacteria	Burkholderiales	Comamonadaceae	Acidovorax
OTU14	scaledThig	scaledThig	0.316384	0.149291	94	94	0.0370548	0.308345	Bacteria	Pseudomonadota	Betaproteobacteria	Burkholderiales	Comamonadaceae	Acidovorax
OTU14	scaledBiteRate	scaledBiteRate	0.0712217	0.160276	94	94	0.657901	0.924936	Bacteria	Pseudomonadota	Betaproteobacteria	Burkholderiales	Comamonadaceae	Acidovorax
OTU140	scaledBiteRate	scaledBiteRate	-0.0074302	0.217693	94	46	0.972859	0.995793	Bacteria	Bacteroidota	Flavobacteriia	Flavobacteriales	Flavobacteriaceae	Flavobacterium
OTU140	scaledSpeed	scaledSpeed	-0.180301	0.196881	94	46	0.362832	0.781265	Bacteria	Bacteroidota	Flavobacteriia	Flavobacteriales	Flavobacteriaceae	Flavobacterium
OTU140	scaledThig	scaledThig	0.297004	0.198864	94	46	0.139684	0.566555	Bacteria	Bacteroidota	Flavobacteriia	Flavobacteriales	Flavobacteriaceae	Flavobacterium
OTU140	treatmentOrder	medium	2.55233	0.71702	94	46	0.000775143	0.0264226	Bacteria	Bacteroidota	Flavobacteriia	Flavobacteriales	Flavobacteriaceae	Flavobacterium
OTU140	scaledmetRate	scaledmetRate	-0.0175112	0.225239	94	46	0.938214	0.987082	Bacteria	Bacteroidota	Flavobacteriia	Flavobacteriales	Flavobacteriaceae	Flavobacterium
OTU140	treatmentOrder	xHigh	2.32016	0.698475	94	46	0.00147726	0.0422336	Bacteria	Bacteroidota	Flavobacteriia	Flavobacteriales	Flavobacteriaceae	Flavobacterium
OTU140	treatmentOrder	low	0.456498	0.672087	94	46	0.499419	0.870438	Bacteria	Bacteroidota	Flavobacteriia	Flavobacteriales	Flavobacteriaceae	Flavobacterium
OTU141	treatmentOrder	medium	-0.354434	0.606058	94	77	0.561183	0.8868	Bacteria	Pseudomonadota	Gammaproteobacteria	Pseudomonadales	Pseudomonadaceae	Pseudomonas
OTU141	scaledBiteRate	scaledBiteRate	0.0841432	0.22106	94	77	0.704413	0.940214	Bacteria	Pseudomonadota	Gammaproteobacteria	Pseudomonadales	Pseudomonadaceae	Pseudomonas
OTU141	scaledSpeed	scaledSpeed	-0.535329	0.203396	94	77	0.0100717	0.147625	Bacteria	Pseudomonadota	Gammaproteobacteria	Pseudomonadales	Pseudomonadaceae	Pseudomonas
OTU141	treatmentOrder	xHigh	-0.6573	0.605827	94	77	0.282422	0.725746	Bacteria	Pseudomonadota	Gammaproteobacteria	Pseudomonadales	Pseudomonadaceae	Pseudomonas
OTU141	scaledmetRate	scaledmetRate	-0.549423	0.209333	94	77	0.0105814	0.151212	Bacteria	Pseudomonadota	Gammaproteobacteria	Pseudomonadales	Pseudomonadaceae	Pseudomonas
OTU141	scaledThig	scaledThig	0.575012	0.206619	94	77	0.00664303	0.115206	Bacteria	Pseudomonadota	Gammaproteobacteria	Pseudomonadales	Pseudomonadaceae	Pseudomonas
OTU141	treatmentOrder	low	0.194537	0.578338	94	77	0.737906	0.945199	Bacteria	Pseudomonadota	Gammaproteobacteria	Pseudomonadales	Pseudomonadaceae	Pseudomonas
OTU1413	treatmentOrder	medium	-0.702156	0.342103	94	17	0.0455315	0.343718	Bacteria	Bacteroidota	Flavobacteriia	Flavobacteriales	Weeksellaceae	Chryseobacterium
OTU1413	scaledThig	scaledThig	0.0724527	0.0958906	94	17	0.452491	0.843214	Bacteria	Bacteroidota	Flavobacteriia	Flavobacteriales	Weeksellaceae	Chryseobacterium
OTU1413	scaledBiteRate	scaledBiteRate	0.177488	0.104852	94	17	0.094584	0.483257	Bacteria	Bacteroidota	Flavobacteriia	Flavobacteriales	Weeksellaceae	Chryseobacterium
OTU1413	treatmentOrder	xHigh	-0.889129	0.33376	94	17	0.00995205	0.146615	Bacteria	Bacteroidota	Flavobacteriia	Flavobacteriales	Weeksellaceae	Chryseobacterium
OTU1413	treatmentOrder	low	-0.460026	0.32116	94	17	0.157329	0.592596	Bacteria	Bacteroidota	Flavobacteriia	Flavobacteriales	Weeksellaceae	Chryseobacterium
OTU1413	scaledmetRate	scaledmetRate	0.00711495	0.108068	94	17	0.947663	0.989065	Bacteria	Bacteroidota	Flavobacteriia	Flavobacteriales	Weeksellaceae	Chryseobacterium
OTU1413	scaledSpeed	scaledSpeed	0.125412	0.09493	94	17	0.190835	0.638143	Bacteria	Bacteroidota	Flavobacteriia	Flavobacteriales	Weeksellaceae	Chryseobacterium
OTU142	scaledBiteRate	scaledBiteRate	-0.0493134	0.230737	94	49	0.831333	0.966729	Bacteria	Planctomycetota	Phycisphaerae	Tepidisphaerales	Tepidisphaeraceae	Tepidisphaera
OTU142	scaledmetRate	scaledmetRate	-0.127036	0.241236	94	49	0.599832	0.906813	Bacteria	Planctomycetota	Phycisphaerae	Tepidisphaerales	Tepidisphaeraceae	Tepidisphaera
OTU142	scaledThig	scaledThig	0.15309	0.210137	94	49	0.468723	0.853742	Bacteria	Planctomycetota	Phycisphaerae	Tepidisphaerales	Tepidisphaeraceae	Tepidisphaera
OTU142	treatmentOrder	medium	1.35704	0.780338	94	49	0.0876618	0.466587	Bacteria	Planctomycetota	Phycisphaerae	Tepidisphaerales	Tepidisphaeraceae	Tepidisphaera
OTU142	treatmentOrder	low	1.2295	0.728035	94	49	0.0959822	0.486075	Bacteria	Planctomycetota	Phycisphaerae	Tepidisphaerales	Tepidisphaeraceae	Tepidisphaera
OTU142	scaledSpeed	scaledSpeed	0.185346	0.208047	94	49	0.376049	0.793216	Bacteria	Planctomycetota	Phycisphaerae	Tepidisphaerales	Tepidisphaeraceae	Tepidisphaera
OTU142	treatmentOrder	xHigh	-1.5281	0.756836	94	49	0.0476136	0.352348	Bacteria	Planctomycetota	Phycisphaerae	Tepidisphaerales	Tepidisphaeraceae	Tepidisphaera
OTU1422	scaledmetRate	scaledmetRate	-0.150066	0.0850085	94	14	0.0816858	0.451685	Bacteria	Pseudomonadota	Gammaproteobacteria	Pseudomonadales	Pseudomonadaceae	Pseudomonas
OTU1422	treatmentOrder	medium	0.0228256	0.24521	94	14	0.926171	0.984734	Bacteria	Pseudomonadota	Gammaproteobacteria	Pseudomonadales	Pseudomonadaceae	Pseudomonas
OTU1422	scaledBiteRate	scaledBiteRate	-0.070116	0.0902081	94	14	0.439133	0.834483	Bacteria	Pseudomonadota	Gammaproteobacteria	Pseudomonadales	Pseudomonadaceae	Pseudomonas
OTU1422	scaledThig	scaledThig	0.103205	0.084397	94	14	0.224761	0.668724	Bacteria	Pseudomonadota	Gammaproteobacteria	Pseudomonadales	Pseudomonadaceae	Pseudomonas
OTU1422	treatmentOrder	xHigh	0.243135	0.245389	94	14	0.325704	0.755793	Bacteria	Pseudomonadota	Gammaproteobacteria	Pseudomonadales	Pseudomonadaceae	Pseudomonas
OTU1422	scaledSpeed	scaledSpeed	-0.039021	0.0830357	94	14	0.639598	0.919053	Bacteria	Pseudomonadota	Gammaproteobacteria	Pseudomonadales	Pseudomonadaceae	Pseudomonas
OTU1422	treatmentOrder	low	0.510105	0.234041	94	14	0.0334973	0.292756	Bacteria	Pseudomonadota	Gammaproteobacteria	Pseudomonadales	Pseudomonadaceae	Pseudomonas
OTU143	scaledBiteRate	scaledBiteRate	-0.216422	0.231383	94	25	0.352434	0.771859	Bacteria	Pseudomonadota	Oligoflexia	Bacteriovoracales	Bacteriovoracaceae	Peredibacter
OTU143	scaledSpeed	scaledSpeed	0.371938	0.211706	94	25	0.0831374	0.455521	Bacteria	Pseudomonadota	Oligoflexia	Bacteriovoracales	Bacteriovoracaceae	Peredibacter
OTU143	treatmentOrder	medium	3.19096	0.683554	94	25	4.98924e-05	0.00369396	Bacteria	Pseudomonadota	Oligoflexia	Bacteriovoracales	Bacteriovoracaceae	Peredibacter
OTU143	treatmentOrder	low	-0.398254	0.649568	94	25	0.543539	0.88088	Bacteria	Pseudomonadota	Oligoflexia	Bacteriovoracales	Bacteriovoracaceae	Peredibacter
OTU143	scaledmetRate	scaledmetRate	-0.150618	0.227972	94	25	0.51101	0.872572	Bacteria	Pseudomonadota	Oligoflexia	Bacteriovoracales	Bacteriovoracaceae	Peredibacter
OTU143	treatmentOrder	xHigh	-1.06557	0.676638	94	25	0.123141	0.538263	Bacteria	Pseudomonadota	Oligoflexia	Bacteriovoracales	Bacteriovoracaceae	Peredibacter
OTU143	scaledThig	scaledThig	0.0482669	0.214273	94	25	0.822435	0.964906	Bacteria	Pseudomonadota	Oligoflexia	Bacteriovoracales	Bacteriovoracaceae	Peredibacter
OTU1435	scaledmetRate	scaledmetRate	0.0928954	0.0875212	94	10	0.291478	0.732819	Bacteria	Pseudomonadota	Gammaproteobacteria	Pseudomonadales	Moraxellaceae	Acinetobacter
OTU1435	treatmentOrder	xHigh	-0.220348	0.25196	94	10	0.384263	0.796624	Bacteria	Pseudomonadota	Gammaproteobacteria	Pseudomonadales	Moraxellaceae	Acinetobacter
OTU1435	treatmentOrder	medium	-0.379784	0.251472	94	10	0.134646	0.557152	Bacteria	Pseudomonadota	Gammaproteobacteria	Pseudomonadales	Moraxellaceae	Acinetobacter
OTU1435	scaledThig	scaledThig	0.0312734	0.0874458	94	10	0.721495	0.940302	Bacteria	Pseudomonadota	Gammaproteobacteria	Pseudomonadales	Moraxellaceae	Acinetobacter
OTU1435	treatmentOrder	low	-0.134707	0.240053	94	10	0.576152	0.891341	Bacteria	Pseudomonadota	Gammaproteobacteria	Pseudomonadales	Moraxellaceae	Acinetobacter
OTU1435	scaledSpeed	scaledSpeed	-0.00916156	0.0859829	94	10	0.915393	0.981682	Bacteria	Pseudomonadota	Gammaproteobacteria	Pseudomonadales	Moraxellaceae	Acinetobacter
OTU1435	scaledBiteRate	scaledBiteRate	-0.0636419	0.0933718	94	10	0.497325	0.86831	Bacteria	Pseudomonadota	Gammaproteobacteria	Pseudomonadales	Moraxellaceae	Acinetobacter
OTU1438	treatmentOrder	xHigh	1.78218	0.432855	94	37	8.77147e-05	0.00562836	Bacteria	Bacteroidota	Flavobacteriia	Flavobacteriales	Flavobacteriaceae	Flavobacterium
OTU1438	scaledmetRate	scaledmetRate	-0.188886	0.150357	94	37	0.212428	0.659865	Bacteria	Bacteroidota	Flavobacteriia	Flavobacteriales	Flavobacteriaceae	Flavobacterium
OTU1438	scaledBiteRate	scaledBiteRate	0.0711049	0.160408	94	37	0.65868	0.924936	Bacteria	Bacteroidota	Flavobacteriia	Flavobacteriales	Flavobacteriaceae	Flavobacterium
OTU1438	treatmentOrder	medium	1.20854	0.432016	94	37	0.00635488	0.112231	Bacteria	Bacteroidota	Flavobacteriia	Flavobacteriales	Flavobacteriaceae	Flavobacterium
OTU1438	scaledThig	scaledThig	0.101358	0.150227	94	37	0.501678	0.870465	Bacteria	Bacteroidota	Flavobacteriia	Flavobacteriales	Flavobacteriaceae	Flavobacterium
OTU1438	scaledSpeed	scaledSpeed	-0.0186213	0.147714	94	37	0.899977	0.978752	Bacteria	Bacteroidota	Flavobacteriia	Flavobacteriales	Flavobacteriaceae	Flavobacterium
OTU1438	treatmentOrder	low	0.276315	0.412399	94	37	0.504642	0.871874	Bacteria	Bacteroidota	Flavobacteriia	Flavobacteriales	Flavobacteriaceae	Flavobacterium
OTU144	scaledSpeed	scaledSpeed	0.172629	0.174805	94	25	0.327232	0.755793	Bacteria	Pseudomonadota	Deltaproteobacteria	Bdellovibrionales	Bdellovibrionaceae	Bdellovibrio
OTU144	treatmentOrder	low	0.259752	0.642749	94	25	0.687445	0.935684	Bacteria	Pseudomonadota	Deltaproteobacteria	Bdellovibrionales	Bdellovibrionaceae	Bdellovibrio
OTU144	treatmentOrder	medium	0.940653	0.696709	94	25	0.183194	0.626466	Bacteria	Pseudomonadota	Deltaproteobacteria	Bdellovibrionales	Bdellovibrionaceae	Bdellovibrio
OTU144	scaledmetRate	scaledmetRate	0.0468284	0.208041	94	25	0.822441	0.964906	Bacteria	Pseudomonadota	Deltaproteobacteria	Bdellovibrionales	Bdellovibrionaceae	Bdellovibrio
OTU144	treatmentOrder	xHigh	-0.77923	0.669204	94	25	0.248711	0.695551	Bacteria	Pseudomonadota	Deltaproteobacteria	Bdellovibrionales	Bdellovibrionaceae	Bdellovibrio
OTU144	scaledThig	scaledThig	-0.121453	0.176623	94	25	0.494225	0.865437	Bacteria	Pseudomonadota	Deltaproteobacteria	Bdellovibrionales	Bdellovibrionaceae	Bdellovibrio
OTU144	scaledBiteRate	scaledBiteRate	-0.0520042	0.195069	94	25	0.790565	0.958403	Bacteria	Pseudomonadota	Deltaproteobacteria	Bdellovibrionales	Bdellovibrionaceae	Bdellovibrio
OTU1448	treatmentOrder	medium	0.148129	0.434279	94	29	0.734347	0.945199	Bacteria	Bacteroidota	Flavobacteriia	Flavobacteriales	Flavobacteriaceae	Flavobacterium
OTU1448	scaledSpeed	scaledSpeed	0.104916	0.138533	94	29	0.450994	0.842332	Bacteria	Bacteroidota	Flavobacteriia	Flavobacteriales	Flavobacteriaceae	Flavobacterium
OTU1448	scaledmetRate	scaledmetRate	-0.179669	0.14678	94	29	0.224652	0.668724	Bacteria	Bacteroidota	Flavobacteriia	Flavobacteriales	Flavobacteriaceae	Flavobacterium
OTU1448	treatmentOrder	low	0.266755	0.413523	94	29	0.521442	0.873355	Bacteria	Bacteroidota	Flavobacteriia	Flavobacteriales	Flavobacteriaceae	Flavobacterium
OTU1448	scaledBiteRate	scaledBiteRate	0.289979	0.151051	94	29	0.0582534	0.388468	Bacteria	Bacteroidota	Flavobacteriia	Flavobacteriales	Flavobacteriaceae	Flavobacterium
OTU1448	scaledThig	scaledThig	0.216732	0.140368	94	29	0.126451	0.543162	Bacteria	Bacteroidota	Flavobacteriia	Flavobacteriales	Flavobacteriaceae	Flavobacterium
OTU1448	treatmentOrder	xHigh	-0.0970199	0.431443	94	29	0.822833	0.964906	Bacteria	Bacteroidota	Flavobacteriia	Flavobacteriales	Flavobacteriaceae	Flavobacterium
OTU145	treatmentOrder	medium	-1.37126	1.01253	94	34	0.181422	0.624222	Bacteria	Bacteroidota	Flavobacteriia	Flavobacteriales	Flavobacteriaceae	Flavobacterium
OTU145	treatmentOrder	low	-1.3713	0.959724	94	34	0.158379	0.593752	Bacteria	Bacteroidota	Flavobacteriia	Flavobacteriales	Flavobacteriaceae	Flavobacterium
OTU145	scaledmetRate	scaledmetRate	-0.116727	0.333043	94	34	0.726889	0.940762	Bacteria	Bacteroidota	Flavobacteriia	Flavobacteriales	Flavobacteriaceae	Flavobacterium
OTU145	treatmentOrder	xHigh	0.321097	0.998579	94	34	0.748903	0.946055	Bacteria	Bacteroidota	Flavobacteriia	Flavobacteriales	Flavobacteriaceae	Flavobacterium
OTU145	scaledThig	scaledThig	0.342406	0.307907	94	34	0.269591	0.716191	Bacteria	Bacteroidota	Flavobacteriia	Flavobacteriales	Flavobacteriaceae	Flavobacterium
OTU145	scaledSpeed	scaledSpeed	0.0445421	0.304474	94	34	0.884068	0.97647	Bacteria	Bacteroidota	Flavobacteriia	Flavobacteriales	Flavobacteriaceae	Flavobacterium
OTU145	scaledBiteRate	scaledBiteRate	0.144702	0.333648	94	34	0.665647	0.928086	Bacteria	Bacteroidota	Flavobacteriia	Flavobacteriales	Flavobacteriaceae	Flavobacterium
OTU1455	treatmentOrder	low	-0.171495	0.365809	94	14	0.642134	0.919604	Bacteria	Pseudomonadota	Alphaproteobacteria	Alphaproteobacteria_unclassified	Alphaproteobacteria_unclassified	Alphaproteobacteria_unclassified
OTU1455	scaledBiteRate	scaledBiteRate	0.031009	0.12499	94	14	0.804773	0.961407	Bacteria	Pseudomonadota	Alphaproteobacteria	Alphaproteobacteria_unclassified	Alphaproteobacteria_unclassified	Alphaproteobacteria_unclassified
OTU1455	scaledSpeed	scaledSpeed	0.22393	0.113828	94	14	0.0537468	0.370694	Bacteria	Pseudomonadota	Alphaproteobacteria	Alphaproteobacteria_unclassified	Alphaproteobacteria_unclassified	Alphaproteobacteria_unclassified
OTU1455	scaledThig	scaledThig	0.0591295	0.115059	94	14	0.609259	0.909119	Bacteria	Pseudomonadota	Alphaproteobacteria	Alphaproteobacteria_unclassified	Alphaproteobacteria_unclassified	Alphaproteobacteria_unclassified
OTU1455	scaledmetRate	scaledmetRate	-0.0822519	0.1259	94	14	0.515595	0.872572	Bacteria	Pseudomonadota	Alphaproteobacteria	Alphaproteobacteria_unclassified	Alphaproteobacteria_unclassified	Alphaproteobacteria_unclassified
OTU1455	treatmentOrder	xHigh	-0.794309	0.380398	94	14	0.0438479	0.338532	Bacteria	Pseudomonadota	Alphaproteobacteria	Alphaproteobacteria_unclassified	Alphaproteobacteria_unclassified	Alphaproteobacteria_unclassified
OTU1455	treatmentOrder	medium	-0.691887	0.386787	94	14	0.0844962	0.459422	Bacteria	Pseudomonadota	Alphaproteobacteria	Alphaproteobacteria_unclassified	Alphaproteobacteria_unclassified	Alphaproteobacteria_unclassified
OTU1459	scaledBiteRate	scaledBiteRate	-0.0560784	0.0744428	94	12	0.453333	0.843214	Bacteria	Pseudomonadota	Gammaproteobacteria	Pseudomonadales	Moraxellaceae	Acinetobacter
OTU1459	treatmentOrder	xHigh	-0.15667	0.208194	94	12	0.454583	0.843214	Bacteria	Pseudomonadota	Gammaproteobacteria	Pseudomonadales	Moraxellaceae	Acinetobacter
OTU1459	treatmentOrder	low	0.0730952	0.199181	94	12	0.714962	0.940214	Bacteria	Pseudomonadota	Gammaproteobacteria	Pseudomonadales	Moraxellaceae	Acinetobacter
OTU1459	treatmentOrder	medium	0.447913	0.208902	94	12	0.0363456	0.305339	Bacteria	Pseudomonadota	Gammaproteobacteria	Pseudomonadales	Moraxellaceae	Acinetobacter
OTU1459	scaledSpeed	scaledSpeed	0.0812626	0.0683976	94	12	0.238121	0.683192	Bacteria	Pseudomonadota	Gammaproteobacteria	Pseudomonadales	Moraxellaceae	Acinetobacter
OTU1459	scaledThig	scaledThig	-0.0424395	0.0693874	94	12	0.542442	0.880192	Bacteria	Pseudomonadota	Gammaproteobacteria	Pseudomonadales	Moraxellaceae	Acinetobacter
OTU1459	scaledmetRate	scaledmetRate	0.0950679	0.0714102	94	12	0.187066	0.630284	Bacteria	Pseudomonadota	Gammaproteobacteria	Pseudomonadales	Moraxellaceae	Acinetobacter
OTU146	scaledThig	scaledThig	0.748174	0.326993	94	61	0.0255845	0.249157	Bacteria	Pseudomonadota	Betaproteobacteria	Burkholderiales	Oxalobacteraceae	Massilia
OTU146	scaledmetRate	scaledmetRate	-0.613077	0.38255	94	61	0.112689	0.519416	Bacteria	Pseudomonadota	Betaproteobacteria	Burkholderiales	Oxalobacteraceae	Massilia
OTU146	scaledBiteRate	scaledBiteRate	-0.436899	0.360588	94	61	0.22975	0.671441	Bacteria	Pseudomonadota	Betaproteobacteria	Burkholderiales	Oxalobacteraceae	Massilia
OTU146	treatmentOrder	medium	4.12625	1.26869	94	61	0.00213299	0.0540263	Bacteria	Pseudomonadota	Betaproteobacteria	Burkholderiales	Oxalobacteraceae	Massilia
OTU146	treatmentOrder	xHigh	1.87676	1.22197	94	61	0.129868	0.549108	Bacteria	Pseudomonadota	Betaproteobacteria	Burkholderiales	Oxalobacteraceae	Massilia
OTU146	treatmentOrder	low	0.425114	1.1743	94	61	0.718569	0.940214	Bacteria	Pseudomonadota	Betaproteobacteria	Burkholderiales	Oxalobacteraceae	Massilia
OTU146	scaledSpeed	scaledSpeed	-0.237417	0.323673	94	61	0.466065	0.851749	Bacteria	Pseudomonadota	Betaproteobacteria	Burkholderiales	Oxalobacteraceae	Massilia
OTU147	treatmentOrder	medium	0.976233	0.685131	94	45	0.160371	0.596742	Bacteria	Bacteroidota	Flavobacteriia	Flavobacteriales	Flavobacteriaceae	Flavobacterium
OTU147	treatmentOrder	low	0.0453345	0.650405	94	45	0.944682	0.988323	Bacteria	Bacteroidota	Flavobacteriia	Flavobacteriales	Flavobacteriaceae	Flavobacterium
OTU147	scaledThig	scaledThig	-0.30505	0.212022	94	45	0.154261	0.588367	Bacteria	Bacteroidota	Flavobacteriia	Flavobacteriales	Flavobacteriaceae	Flavobacterium
OTU147	scaledSpeed	scaledSpeed	0.152805	0.209563	94	45	0.468067	0.853585	Bacteria	Bacteroidota	Flavobacteriia	Flavobacteriales	Flavobacteriaceae	Flavobacterium
OTU147	treatmentOrder	xHigh	2.07752	0.677148	94	45	0.00327815	0.0728127	Bacteria	Bacteroidota	Flavobacteriia	Flavobacteriales	Flavobacteriaceae	Flavobacterium
OTU147	scaledmetRate	scaledmetRate	0.187202	0.227178	94	45	0.412413	0.815727	Bacteria	Bacteroidota	Flavobacteriia	Flavobacteriales	Flavobacteriaceae	Flavobacterium
OTU147	scaledBiteRate	scaledBiteRate	-0.553415	0.229288	94	45	0.018007	0.205452	Bacteria	Bacteroidota	Flavobacteriia	Flavobacteriales	Flavobacteriaceae	Flavobacterium
OTU148	scaledmetRate	scaledmetRate	0.455086	0.285676	94	37	0.114845	0.520999	Bacteria	Verrucomicrobiota	Verrucomicrobiia	Verrucomicrobiales	Verrucomicrobiaceae	Verrucomicrobiaceae_unclassified
OTU148	treatmentOrder	low	0.0706817	0.866271	94	37	0.935252	0.987082	Bacteria	Verrucomicrobiota	Verrucomicrobiia	Verrucomicrobiales	Verrucomicrobiaceae	Verrucomicrobiaceae_unclassified
OTU148	treatmentOrder	xHigh	-2.42155	0.900731	94	37	0.00942748	0.143273	Bacteria	Verrucomicrobiota	Verrucomicrobiia	Verrucomicrobiales	Verrucomicrobiaceae	Verrucomicrobiaceae_unclassified
OTU148	scaledBiteRate	scaledBiteRate	-0.105628	0.272092	94	37	0.699035	0.940214	Bacteria	Verrucomicrobiota	Verrucomicrobiia	Verrucomicrobiales	Verrucomicrobiaceae	Verrucomicrobiaceae_unclassified
OTU148	scaledThig	scaledThig	-0.200869	0.247495	94	37	0.420149	0.821381	Bacteria	Verrucomicrobiota	Verrucomicrobiia	Verrucomicrobiales	Verrucomicrobiaceae	Verrucomicrobiaceae_unclassified
OTU148	treatmentOrder	medium	3.30104	0.930465	94	37	0.000938215	0.0301011	Bacteria	Verrucomicrobiota	Verrucomicrobiia	Verrucomicrobiales	Verrucomicrobiaceae	Verrucomicrobiaceae_unclassified
OTU148	scaledSpeed	scaledSpeed	0.661987	0.245025	94	37	0.00891587	0.138797	Bacteria	Verrucomicrobiota	Verrucomicrobiia	Verrucomicrobiales	Verrucomicrobiaceae	Verrucomicrobiaceae_unclassified
OTU1482	scaledmetRate	scaledmetRate	-0.0382619	0.0942967	94	18	0.686066	0.934441	Bacteria	Pseudomonadota	Gammaproteobacteria	Pseudomonadales	Pseudomonadaceae	Pseudomonadaceae_unclassified
OTU1482	scaledSpeed	scaledSpeed	-0.0849575	0.090213	94	18	0.349012	0.769585	Bacteria	Pseudomonadota	Gammaproteobacteria	Pseudomonadales	Pseudomonadaceae	Pseudomonadaceae_unclassified
OTU1482	treatmentOrder	medium	0.121438	0.276095	94	18	0.661782	0.926106	Bacteria	Pseudomonadota	Gammaproteobacteria	Pseudomonadales	Pseudomonadaceae	Pseudomonadaceae_unclassified
OTU1482	treatmentOrder	xHigh	0.812212	0.275091	94	18	0.00447831	0.0894887	Bacteria	Pseudomonadota	Gammaproteobacteria	Pseudomonadales	Pseudomonadaceae	Pseudomonadaceae_unclassified
OTU1482	scaledBiteRate	scaledBiteRate	0.133944	0.0981992	94	18	0.176148	0.618833	Bacteria	Pseudomonadota	Gammaproteobacteria	Pseudomonadales	Pseudomonadaceae	Pseudomonadaceae_unclassified
OTU1482	scaledThig	scaledThig	0.091459	0.091509	94	18	0.320472	0.755176	Bacteria	Pseudomonadota	Gammaproteobacteria	Pseudomonadales	Pseudomonadaceae	Pseudomonadaceae_unclassified
OTU1482	treatmentOrder	low	0.0807426	0.263225	94	18	0.760159	0.948351	Bacteria	Pseudomonadota	Gammaproteobacteria	Pseudomonadales	Pseudomonadaceae	Pseudomonadaceae_unclassified
OTU1487	treatmentOrder	low	-0.13026	0.236086	94	12	0.58255	0.894028	Bacteria	Actinomycetota	Actinobacteria	Mycobacteriales	Mycobacteriaceae	Mycobacterium
OTU1487	treatmentOrder	xHigh	0.0776454	0.247796	94	12	0.754778	0.947987	Bacteria	Actinomycetota	Actinobacteria	Mycobacteriales	Mycobacteriaceae	Mycobacterium
OTU1487	scaledBiteRate	scaledBiteRate	0.0228517	0.0918286	94	12	0.804069	0.961387	Bacteria	Actinomycetota	Actinobacteria	Mycobacteriales	Mycobacteriaceae	Mycobacterium
OTU1487	scaledThig	scaledThig	0.0389176	0.0860005	94	12	0.652029	0.923419	Bacteria	Actinomycetota	Actinobacteria	Mycobacteriales	Mycobacteriaceae	Mycobacterium
OTU1487	scaledSpeed	scaledSpeed	0.00182957	0.0845618	94	12	0.982789	0.998158	Bacteria	Actinomycetota	Actinobacteria	Mycobacteriales	Mycobacteriaceae	Mycobacterium
OTU1487	treatmentOrder	medium	0.637113	0.247316	94	12	0.011699	0.160479	Bacteria	Actinomycetota	Actinobacteria	Mycobacteriales	Mycobacteriaceae	Mycobacterium
OTU1487	scaledmetRate	scaledmetRate	0.0367081	0.0860747	94	12	0.670833	0.929762	Bacteria	Actinomycetota	Actinobacteria	Mycobacteriales	Mycobacteriaceae	Mycobacterium
OTU149	treatmentOrder	low	-0.260098	0.94829	94	43	0.785105	0.955471	Bacteria	Pseudomonadota	Betaproteobacteria	Burkholderiales	Comamonadaceae	Roseateles
OTU149	scaledmetRate	scaledmetRate	-0.220987	0.344934	94	43	0.523949	0.874209	Bacteria	Pseudomonadota	Betaproteobacteria	Burkholderiales	Comamonadaceae	Roseateles
OTU149	treatmentOrder	medium	-4.13624	0.993481	94	43	0.000139906	0.00807168	Bacteria	Pseudomonadota	Betaproteobacteria	Burkholderiales	Comamonadaceae	Roseateles
OTU149	treatmentOrder	xHigh	-5.51434	0.994665	94	43	1.05428e-06	0.000152211	Bacteria	Pseudomonadota	Betaproteobacteria	Burkholderiales	Comamonadaceae	Roseateles
OTU149	scaledSpeed	scaledSpeed	-0.0361604	0.337668	94	43	0.914969	0.981682	Bacteria	Pseudomonadota	Betaproteobacteria	Burkholderiales	Comamonadaceae	Roseateles
OTU149	scaledThig	scaledThig	0.32451	0.343282	94	43	0.347184	0.767019	Bacteria	Pseudomonadota	Betaproteobacteria	Burkholderiales	Comamonadaceae	Roseateles
OTU149	scaledBiteRate	scaledBiteRate	-0.579894	0.366775	94	43	0.117536	0.528962	Bacteria	Pseudomonadota	Betaproteobacteria	Burkholderiales	Comamonadaceae	Roseateles
OTU1499	scaledThig	scaledThig	0.0246197	0.0756423	94	14	0.745612	0.946055	Bacteria	Pseudomonadota	Betaproteobacteria	Neisseriales	Chromobacteriaceae	Chitinibacter
OTU1499	scaledmetRate	scaledmetRate	0.0373666	0.0757076	94	14	0.622872	0.911993	Bacteria	Pseudomonadota	Betaproteobacteria	Neisseriales	Chromobacteriaceae	Chitinibacter
OTU1499	treatmentOrder	xHigh	0.238761	0.217951	94	14	0.276365	0.717866	Bacteria	Pseudomonadota	Betaproteobacteria	Neisseriales	Chromobacteriaceae	Chitinibacter
OTU1499	scaledSpeed	scaledSpeed	-0.0362942	0.0743769	94	14	0.626808	0.913618	Bacteria	Pseudomonadota	Betaproteobacteria	Neisseriales	Chromobacteriaceae	Chitinibacter
OTU1499	treatmentOrder	low	-0.0168197	0.207651	94	14	0.93563	0.987082	Bacteria	Pseudomonadota	Betaproteobacteria	Neisseriales	Chromobacteriaceae	Chitinibacter
OTU1499	scaledBiteRate	scaledBiteRate	-0.0239766	0.0807684	94	14	0.767292	0.950518	Bacteria	Pseudomonadota	Betaproteobacteria	Neisseriales	Chromobacteriaceae	Chitinibacter
OTU1499	treatmentOrder	medium	0.445553	0.217528	94	14	0.0435847	0.337673	Bacteria	Pseudomonadota	Betaproteobacteria	Neisseriales	Chromobacteriaceae	Chitinibacter
OTU15	treatmentOrder	medium	1.53235	0.633055	94	91	0.0191133	0.213753	Bacteria	Pseudomonadota	Gammaproteobacteria	Xanthomonadales	Xanthomonadaceae	Stenotrophomonas
OTU15	scaledSpeed	scaledSpeed	-0.493759	0.183423	94	91	0.00878046	0.138738	Bacteria	Pseudomonadota	Gammaproteobacteria	Xanthomonadales	Xanthomonadaceae	Stenotrophomonas
OTU15	treatmentOrder	xHigh	0.72116	0.621315	94	91	0.250401	0.698074	Bacteria	Pseudomonadota	Gammaproteobacteria	Xanthomonadales	Xanthomonadaceae	Stenotrophomonas
OTU15	scaledThig	scaledThig	0.350963	0.185358	94	91	0.062261	0.399699	Bacteria	Pseudomonadota	Gammaproteobacteria	Xanthomonadales	Xanthomonadaceae	Stenotrophomonas
OTU15	treatmentOrder	low	1.11741	0.597665	94	91	0.0665498	0.410604	Bacteria	Pseudomonadota	Gammaproteobacteria	Xanthomonadales	Xanthomonadaceae	Stenotrophomonas
OTU15	scaledmetRate	scaledmetRate	-0.36282	0.204473	94	91	0.079695	0.446088	Bacteria	Pseudomonadota	Gammaproteobacteria	Xanthomonadales	Xanthomonadaceae	Stenotrophomonas
OTU15	scaledBiteRate	scaledBiteRate	-0.109699	0.201715	94	91	0.588076	0.896552	Bacteria	Pseudomonadota	Gammaproteobacteria	Xanthomonadales	Xanthomonadaceae	Stenotrophomonas
OTU150	scaledSpeed	scaledSpeed	-0.573122	0.235079	94	47	0.0171962	0.200623	Bacteria	Bacteroidota	Flavobacteriia	Flavobacteriales	Flavobacteriaceae	Flavobacterium
OTU150	scaledThig	scaledThig	0.436863	0.237463	94	47	0.069886	0.416934	Bacteria	Bacteroidota	Flavobacteriia	Flavobacteriales	Flavobacteriaceae	Flavobacterium
OTU150	scaledBiteRate	scaledBiteRate	-0.44447	0.259535	94	47	0.0907189	0.472409	Bacteria	Bacteroidota	Flavobacteriia	Flavobacteriales	Flavobacteriaceae	Flavobacterium
OTU150	treatmentOrder	low	0.179874	0.792358	94	47	0.821137	0.964906	Bacteria	Bacteroidota	Flavobacteriia	Flavobacteriales	Flavobacteriaceae	Flavobacterium
OTU150	treatmentOrder	xHigh	1.68734	0.823447	94	47	0.0445428	0.340562	Bacteria	Bacteroidota	Flavobacteriia	Flavobacteriales	Flavobacteriaceae	Flavobacterium
OTU150	treatmentOrder	medium	-0.0322113	0.843511	94	47	0.969676	0.995722	Bacteria	Bacteroidota	Flavobacteriia	Flavobacteriales	Flavobacteriaceae	Flavobacterium
OTU150	scaledmetRate	scaledmetRate	-0.141014	0.267067	94	47	0.598878	0.905846	Bacteria	Bacteroidota	Flavobacteriia	Flavobacteriales	Flavobacteriaceae	Flavobacterium
OTU1504	treatmentOrder	xHigh	0.751176	0.479977	94	25	0.122493	0.536718	Bacteria	Pseudomonadota	Gammaproteobacteria	Pseudomonadales	Pseudomonadaceae	Pseudomonas
OTU1504	scaledmetRate	scaledmetRate	-0.0946439	0.162038	94	25	0.560811	0.8868	Bacteria	Pseudomonadota	Gammaproteobacteria	Pseudomonadales	Pseudomonadaceae	Pseudomonas
OTU1504	scaledSpeed	scaledSpeed	-0.102758	0.150967	94	25	0.497998	0.868339	Bacteria	Pseudomonadota	Gammaproteobacteria	Pseudomonadales	Pseudomonadaceae	Pseudomonas
OTU1504	scaledThig	scaledThig	0.0112566	0.152828	94	25	0.941466	0.987946	Bacteria	Pseudomonadota	Gammaproteobacteria	Pseudomonadales	Pseudomonadaceae	Pseudomonas
OTU1504	scaledBiteRate	scaledBiteRate	0.000367652	0.164915	94	25	0.998227	0.999999	Bacteria	Pseudomonadota	Gammaproteobacteria	Pseudomonadales	Pseudomonadaceae	Pseudomonas
OTU1504	treatmentOrder	medium	0.725683	0.484523	94	25	0.139629	0.566555	Bacteria	Pseudomonadota	Gammaproteobacteria	Pseudomonadales	Pseudomonadaceae	Pseudomonas
OTU1504	treatmentOrder	low	-0.154304	0.460643	94	25	0.73878	0.945233	Bacteria	Pseudomonadota	Gammaproteobacteria	Pseudomonadales	Pseudomonadaceae	Pseudomonas
OTU1505	scaledThig	scaledThig	0.203286	0.198055	94	45	0.307575	0.740982	Bacteria	Pseudomonadota	Alphaproteobacteria	Hyphomicrobiales	Rhizobiaceae	Agrobacterium
OTU1505	scaledBiteRate	scaledBiteRate	0.176433	0.211476	94	45	0.406428	0.814973	Bacteria	Pseudomonadota	Alphaproteobacteria	Hyphomicrobiales	Rhizobiaceae	Agrobacterium
OTU1505	treatmentOrder	medium	0.243829	0.569555	94	45	0.669645	0.929301	Bacteria	Pseudomonadota	Alphaproteobacteria	Hyphomicrobiales	Rhizobiaceae	Agrobacterium
OTU1505	scaledSpeed	scaledSpeed	0.216498	0.194741	94	45	0.269358	0.716191	Bacteria	Pseudomonadota	Alphaproteobacteria	Hyphomicrobiales	Rhizobiaceae	Agrobacterium
OTU1505	scaledmetRate	scaledmetRate	-0.157732	0.198226	94	45	0.428387	0.824721	Bacteria	Pseudomonadota	Alphaproteobacteria	Hyphomicrobiales	Rhizobiaceae	Agrobacterium
OTU1505	treatmentOrder	low	-0.609617	0.543693	94	45	0.265301	0.711712	Bacteria	Pseudomonadota	Alphaproteobacteria	Hyphomicrobiales	Rhizobiaceae	Agrobacterium
OTU1505	treatmentOrder	xHigh	0.589025	0.570661	94	45	0.304882	0.740982	Bacteria	Pseudomonadota	Alphaproteobacteria	Hyphomicrobiales	Rhizobiaceae	Agrobacterium
OTU151	treatmentOrder	medium	2.5837	1.24729	94	36	0.0436783	0.337673	Bacteria	Pseudomonadota	Alphaproteobacteria	Caulobacterales	Caulobacteraceae	Phenylobacterium
OTU151	treatmentOrder	xHigh	-2.9061	1.2269	94	36	0.0212737	0.226253	Bacteria	Pseudomonadota	Alphaproteobacteria	Caulobacterales	Caulobacteraceae	Phenylobacterium
OTU151	scaledBiteRate	scaledBiteRate	-0.0138005	0.403539	94	36	0.972804	0.995793	Bacteria	Pseudomonadota	Alphaproteobacteria	Caulobacterales	Caulobacteraceae	Phenylobacterium
OTU151	scaledSpeed	scaledSpeed	0.0464609	0.36755	94	36	0.899751	0.978752	Bacteria	Pseudomonadota	Alphaproteobacteria	Caulobacterales	Caulobacteraceae	Phenylobacterium
OTU151	scaledmetRate	scaledmetRate	-0.653704	0.406257	94	36	0.111501	0.517643	Bacteria	Pseudomonadota	Alphaproteobacteria	Caulobacterales	Caulobacteraceae	Phenylobacterium
OTU151	scaledThig	scaledThig	0.292845	0.371532	94	36	0.433122	0.829888	Bacteria	Pseudomonadota	Alphaproteobacteria	Caulobacterales	Caulobacteraceae	Phenylobacterium
OTU151	treatmentOrder	low	0.333339	1.17981	94	36	0.778587	0.954379	Bacteria	Pseudomonadota	Alphaproteobacteria	Caulobacterales	Caulobacteraceae	Phenylobacterium
OTU1513	treatmentOrder	medium	1.48897	0.559901	94	40	0.00933711	0.143029	Bacteria	Pseudomonadota	Gammaproteobacteria	Pseudomonadales	Pseudomonadaceae	Pseudomonas
OTU1513	scaledmetRate	scaledmetRate	-0.214732	0.194866	94	40	0.273559	0.717696	Bacteria	Pseudomonadota	Gammaproteobacteria	Pseudomonadales	Pseudomonadaceae	Pseudomonas
OTU1513	treatmentOrder	xHigh	1.13198	0.560989	94	40	0.0467268	0.349091	Bacteria	Pseudomonadota	Gammaproteobacteria	Pseudomonadales	Pseudomonadaceae	Pseudomonas
OTU1513	scaledBiteRate	scaledBiteRate	-0.221166	0.207892	94	40	0.290376	0.731455	Bacteria	Pseudomonadota	Gammaproteobacteria	Pseudomonadales	Pseudomonadaceae	Pseudomonas
OTU1513	scaledSpeed	scaledSpeed	-0.333547	0.191441	94	40	0.0850307	0.459422	Bacteria	Pseudomonadota	Gammaproteobacteria	Pseudomonadales	Pseudomonadaceae	Pseudomonas
OTU1513	scaledThig	scaledThig	0.235552	0.194698	94	40	0.229658	0.671441	Bacteria	Pseudomonadota	Gammaproteobacteria	Pseudomonadales	Pseudomonadaceae	Pseudomonas
OTU1513	treatmentOrder	low	0.412719	0.534478	94	40	0.442118	0.835322	Bacteria	Pseudomonadota	Gammaproteobacteria	Pseudomonadales	Pseudomonadaceae	Pseudomonas
OTU1517	scaledmetRate	scaledmetRate	-0.0778248	0.0834175	94	12	0.353641	0.77293	Bacteria	Bacteroidota	Flavobacteriia	Flavobacteriales	Weeksellaceae	Chryseobacterium
OTU1517	scaledBiteRate	scaledBiteRate	0.224524	0.0827875	94	12	0.0081982	0.132618	Bacteria	Bacteroidota	Flavobacteriia	Flavobacteriales	Weeksellaceae	Chryseobacterium
OTU1517	treatmentOrder	xHigh	0.177963	0.252113	94	12	0.48326	0.862748	Bacteria	Bacteroidota	Flavobacteriia	Flavobacteriales	Weeksellaceae	Chryseobacterium
OTU1517	scaledSpeed	scaledSpeed	-0.0296917	0.0753887	94	12	0.694843	0.938867	Bacteria	Bacteroidota	Flavobacteriia	Flavobacteriales	Weeksellaceae	Chryseobacterium
OTU1517	scaledThig	scaledThig	0.14942	0.0762026	94	12	0.0537908	0.370694	Bacteria	Bacteroidota	Flavobacteriia	Flavobacteriales	Weeksellaceae	Chryseobacterium
OTU1517	treatmentOrder	medium	-0.167747	0.256374	94	12	0.516186	0.872572	Bacteria	Bacteroidota	Flavobacteriia	Flavobacteriales	Weeksellaceae	Chryseobacterium
OTU1517	treatmentOrder	low	0.129672	0.242449	94	12	0.594992	0.903281	Bacteria	Bacteroidota	Flavobacteriia	Flavobacteriales	Weeksellaceae	Chryseobacterium
OTU152	scaledBiteRate	scaledBiteRate	0.397536	0.280964	94	54	0.160752	0.597389	Bacteria	Bacteroidota	Flavobacteriia	Flavobacteriales	Flavobacteriaceae	Flavobacterium
OTU152	treatmentOrder	medium	2.01063	0.797878	94	54	0.0149951	0.187438	Bacteria	Bacteroidota	Flavobacteriia	Flavobacteriales	Flavobacteriaceae	Flavobacterium
OTU152	scaledThig	scaledThig	-0.00516165	0.261499	94	54	0.9843	0.998158	Bacteria	Bacteroidota	Flavobacteriia	Flavobacteriales	Flavobacteriaceae	Flavobacterium
OTU152	treatmentOrder	xHigh	0.595612	0.793947	94	54	0.45627	0.844268	Bacteria	Bacteroidota	Flavobacteriia	Flavobacteriales	Flavobacteriaceae	Flavobacterium
OTU152	scaledSpeed	scaledSpeed	0.317057	0.257929	94	54	0.222446	0.66838	Bacteria	Bacteroidota	Flavobacteriia	Flavobacteriales	Flavobacteriaceae	Flavobacterium
OTU152	treatmentOrder	low	0.337029	0.7603	94	54	0.659387	0.924936	Bacteria	Bacteroidota	Flavobacteriia	Flavobacteriales	Flavobacteriaceae	Flavobacterium
OTU152	scaledmetRate	scaledmetRate	0.0526247	0.271249	94	54	0.846701	0.970576	Bacteria	Bacteroidota	Flavobacteriia	Flavobacteriales	Flavobacteriaceae	Flavobacterium
OTU1522	scaledSpeed	scaledSpeed	0.0643342	0.229748	94	41	0.780134	0.954727	Bacteria	Pseudomonadota	Betaproteobacteria	Burkholderiales	Comamonadaceae	Acidovorax
OTU1522	scaledmetRate	scaledmetRate	-0.264931	0.233859	94	41	0.260418	0.709562	Bacteria	Pseudomonadota	Betaproteobacteria	Burkholderiales	Comamonadaceae	Acidovorax
OTU1522	treatmentOrder	low	-0.318937	0.641427	94	41	0.620296	0.911993	Bacteria	Pseudomonadota	Betaproteobacteria	Burkholderiales	Comamonadaceae	Acidovorax
OTU1522	treatmentOrder	medium	2.12857	0.671938	94	41	0.00212661	0.0540263	Bacteria	Pseudomonadota	Betaproteobacteria	Burkholderiales	Comamonadaceae	Acidovorax
OTU1522	treatmentOrder	xHigh	2.45617	0.673243	94	41	0.000451925	0.0180091	Bacteria	Pseudomonadota	Betaproteobacteria	Burkholderiales	Comamonadaceae	Acidovorax
OTU1522	scaledBiteRate	scaledBiteRate	0.0581261	0.249491	94	41	0.816332	0.964906	Bacteria	Pseudomonadota	Betaproteobacteria	Burkholderiales	Comamonadaceae	Acidovorax
OTU1522	scaledThig	scaledThig	0.0863246	0.233657	94	41	0.7127	0.940214	Bacteria	Pseudomonadota	Betaproteobacteria	Burkholderiales	Comamonadaceae	Acidovorax
OTU1525	treatmentOrder	low	0.0492446	0.456198	94	34	0.91448	0.981682	Bacteria	Bacteroidota	Flavobacteriia	Flavobacteriales	Flavobacteriaceae	Flavobacterium
OTU1525	scaledThig	scaledThig	0.083859	0.160337	94	34	0.602356	0.90806	Bacteria	Bacteroidota	Flavobacteriia	Flavobacteriales	Flavobacteriaceae	Flavobacterium
OTU1525	scaledmetRate	scaledmetRate	-0.261624	0.164108	94	34	0.115357	0.522498	Bacteria	Bacteroidota	Flavobacteriia	Flavobacteriales	Flavobacteriaceae	Flavobacterium
OTU1525	scaledBiteRate	scaledBiteRate	0.180256	0.171848	94	34	0.297166	0.738407	Bacteria	Bacteroidota	Flavobacteriia	Flavobacteriales	Flavobacteriaceae	Flavobacterium
OTU1525	treatmentOrder	xHigh	2.36621	0.477184	94	34	7.57764e-06	0.000754498	Bacteria	Bacteroidota	Flavobacteriia	Flavobacteriales	Flavobacteriaceae	Flavobacterium
OTU1525	scaledSpeed	scaledSpeed	-0.00574726	0.157978	94	34	0.971065	0.995726	Bacteria	Bacteroidota	Flavobacteriia	Flavobacteriales	Flavobacteriaceae	Flavobacterium
OTU1525	treatmentOrder	medium	1.01362	0.478299	94	34	0.0393713	0.318891	Bacteria	Bacteroidota	Flavobacteriia	Flavobacteriales	Flavobacteriaceae	Flavobacterium
OTU153	treatmentOrder	medium	2.18185	0.801236	94	44	0.00869347	0.137925	Bacteria	Pseudomonadota	Gammaproteobacteria	Xanthomonadales	Xanthomonadaceae	Stenotrophomonas
OTU153	treatmentOrder	low	0.0748913	0.762925	94	44	0.922147	0.983869	Bacteria	Pseudomonadota	Gammaproteobacteria	Xanthomonadales	Xanthomonadaceae	Stenotrophomonas
OTU153	scaledSpeed	scaledSpeed	-0.272421	0.255497	94	44	0.289411	0.731455	Bacteria	Pseudomonadota	Gammaproteobacteria	Xanthomonadales	Xanthomonadaceae	Stenotrophomonas
OTU153	treatmentOrder	xHigh	2.10782	0.795967	94	44	0.0103161	0.149516	Bacteria	Pseudomonadota	Gammaproteobacteria	Xanthomonadales	Xanthomonadaceae	Stenotrophomonas
OTU153	scaledBiteRate	scaledBiteRate	-0.570544	0.27859	94	44	0.0436589	0.337673	Bacteria	Pseudomonadota	Gammaproteobacteria	Xanthomonadales	Xanthomonadaceae	Stenotrophomonas
OTU153	scaledThig	scaledThig	0.128413	0.258876	94	44	0.621201	0.911993	Bacteria	Pseudomonadota	Gammaproteobacteria	Xanthomonadales	Xanthomonadaceae	Stenotrophomonas
OTU153	scaledmetRate	scaledmetRate	-0.456496	0.270761	94	44	0.0958524	0.486075	Bacteria	Pseudomonadota	Gammaproteobacteria	Xanthomonadales	Xanthomonadaceae	Stenotrophomonas
OTU154	scaledBiteRate	scaledBiteRate	0.188002	0.265984	94	63	0.481661	0.862509	Bacteria	Pseudomonadota	Alphaproteobacteria	Hyphomicrobiales	Hyphomicrobiales_unclassified	Hyphomicrobiales_unclassified
OTU154	scaledSpeed	scaledSpeed	0.0749362	0.243146	94	63	0.758743	0.948351	Bacteria	Pseudomonadota	Alphaproteobacteria	Hyphomicrobiales	Hyphomicrobiales_unclassified	Hyphomicrobiales_unclassified
OTU154	scaledThig	scaledThig	0.230242	0.246015	94	63	0.352223	0.771859	Bacteria	Pseudomonadota	Alphaproteobacteria	Hyphomicrobiales	Hyphomicrobiales_unclassified	Hyphomicrobiales_unclassified
OTU154	scaledmetRate	scaledmetRate	0.18786	0.263291	94	63	0.477636	0.859298	Bacteria	Pseudomonadota	Alphaproteobacteria	Hyphomicrobiales	Hyphomicrobiales_unclassified	Hyphomicrobiales_unclassified
OTU154	treatmentOrder	xHigh	-2.36954	0.784228	94	63	0.00371295	0.0791229	Bacteria	Pseudomonadota	Alphaproteobacteria	Hyphomicrobiales	Hyphomicrobiales_unclassified	Hyphomicrobiales_unclassified
OTU154	treatmentOrder	medium	0.492795	0.793267	94	63	0.537175	0.877182	Bacteria	Pseudomonadota	Alphaproteobacteria	Hyphomicrobiales	Hyphomicrobiales_unclassified	Hyphomicrobiales_unclassified
OTU154	treatmentOrder	low	0.263633	0.753193	94	63	0.727621	0.94131	Bacteria	Pseudomonadota	Alphaproteobacteria	Hyphomicrobiales	Hyphomicrobiales_unclassified	Hyphomicrobiales_unclassified
OTU1547	scaledThig	scaledThig	0.195085	0.131666	94	27	0.142189	0.570631	Bacteria	Pseudomonadota	Alphaproteobacteria	Hyphomicrobiales	Rhizobiaceae	Rhizobiaceae_unclassified
OTU1547	scaledmetRate	scaledmetRate	-0.283338	0.134959	94	27	0.0391766	0.318206	Bacteria	Pseudomonadota	Alphaproteobacteria	Hyphomicrobiales	Rhizobiaceae	Rhizobiaceae_unclassified
OTU1547	scaledSpeed	scaledSpeed	0.180423	0.129745	94	27	0.167988	0.606712	Bacteria	Pseudomonadota	Alphaproteobacteria	Hyphomicrobiales	Rhizobiaceae	Rhizobiaceae_unclassified
OTU1547	treatmentOrder	xHigh	0.541689	0.392699	94	27	0.172945	0.615377	Bacteria	Pseudomonadota	Alphaproteobacteria	Hyphomicrobiales	Rhizobiaceae	Rhizobiaceae_unclassified
OTU1547	treatmentOrder	medium	0.521815	0.393727	94	27	0.190694	0.638042	Bacteria	Pseudomonadota	Alphaproteobacteria	Hyphomicrobiales	Rhizobiaceae	Rhizobiaceae_unclassified
OTU1547	scaledBiteRate	scaledBiteRate	0.0510808	0.141156	94	27	0.718337	0.940214	Bacteria	Pseudomonadota	Alphaproteobacteria	Hyphomicrobiales	Rhizobiaceae	Rhizobiaceae_unclassified
OTU1547	treatmentOrder	low	-0.156494	0.375502	94	27	0.678468	0.93164	Bacteria	Pseudomonadota	Alphaproteobacteria	Hyphomicrobiales	Rhizobiaceae	Rhizobiaceae_unclassified
OTU155	treatmentOrder	medium	2.85428	0.95963	94	63	0.00443091	0.0894413	Bacteria	Pseudomonadota	Betaproteobacteria	Burkholderiales	Comamonadaceae	Comamonadaceae_unclassified
OTU155	scaledmetRate	scaledmetRate	0.104663	0.300343	94	63	0.728343	0.941612	Bacteria	Pseudomonadota	Betaproteobacteria	Burkholderiales	Comamonadaceae	Comamonadaceae_unclassified
OTU155	scaledBiteRate	scaledBiteRate	0.0311649	0.289565	94	63	0.914573	0.981682	Bacteria	Pseudomonadota	Betaproteobacteria	Burkholderiales	Comamonadaceae	Comamonadaceae_unclassified
OTU155	treatmentOrder	low	-0.233459	0.898558	94	63	0.795854	0.960047	Bacteria	Pseudomonadota	Betaproteobacteria	Burkholderiales	Comamonadaceae	Comamonadaceae_unclassified
OTU155	scaledSpeed	scaledSpeed	0.314385	0.261697	94	63	0.233669	0.676073	Bacteria	Pseudomonadota	Betaproteobacteria	Burkholderiales	Comamonadaceae	Comamonadaceae_unclassified
OTU155	treatmentOrder	xHigh	-0.414552	0.933875	94	63	0.658644	0.924936	Bacteria	Pseudomonadota	Betaproteobacteria	Burkholderiales	Comamonadaceae	Comamonadaceae_unclassified
OTU155	scaledThig	scaledThig	-0.216616	0.264327	94	63	0.415287	0.817618	Bacteria	Pseudomonadota	Betaproteobacteria	Burkholderiales	Comamonadaceae	Comamonadaceae_unclassified
OTU1554	scaledThig	scaledThig	0.188306	0.109061	94	12	0.0879048	0.467019	Bacteria	Pseudomonadota	Betaproteobacteria	Burkholderiales	Oxalobacteraceae	Massilia
OTU1554	scaledSpeed	scaledSpeed	-0.0213971	0.107362	94	12	0.842503	0.969766	Bacteria	Pseudomonadota	Betaproteobacteria	Burkholderiales	Oxalobacteraceae	Massilia
OTU1554	treatmentOrder	low	-0.394217	0.305364	94	12	0.202735	0.65225	Bacteria	Pseudomonadota	Betaproteobacteria	Burkholderiales	Oxalobacteraceae	Massilia
OTU1554	treatmentOrder	medium	0.40655	0.320003	94	12	0.210034	0.657533	Bacteria	Pseudomonadota	Betaproteobacteria	Burkholderiales	Oxalobacteraceae	Massilia
OTU1554	scaledmetRate	scaledmetRate	-0.109552	0.110516	94	12	0.32498	0.755664	Bacteria	Pseudomonadota	Betaproteobacteria	Burkholderiales	Oxalobacteraceae	Massilia
OTU1554	scaledBiteRate	scaledBiteRate	-0.0646974	0.116687	94	12	0.580711	0.893244	Bacteria	Pseudomonadota	Betaproteobacteria	Burkholderiales	Oxalobacteraceae	Massilia
OTU1554	treatmentOrder	xHigh	-0.187625	0.319869	94	12	0.559934	0.886424	Bacteria	Pseudomonadota	Betaproteobacteria	Burkholderiales	Oxalobacteraceae	Massilia
OTU1556	scaledThig	scaledThig	0.129082	0.102412	94	20	0.210926	0.658307	Bacteria	Pseudomonadota	Gammaproteobacteria	Pseudomonadales	Pseudomonadaceae	Pseudomonadaceae_unclassified
OTU1556	scaledSpeed	scaledSpeed	-0.0310215	0.100698	94	20	0.758779	0.948351	Bacteria	Pseudomonadota	Gammaproteobacteria	Pseudomonadales	Pseudomonadaceae	Pseudomonadaceae_unclassified
OTU1556	scaledBiteRate	scaledBiteRate	-0.0391665	0.109352	94	20	0.721094	0.940302	Bacteria	Pseudomonadota	Gammaproteobacteria	Pseudomonadales	Pseudomonadaceae	Pseudomonadaceae_unclassified
OTU1556	treatmentOrder	medium	0.478575	0.294509	94	20	0.107824	0.51407	Bacteria	Pseudomonadota	Gammaproteobacteria	Pseudomonadales	Pseudomonadaceae	Pseudomonadaceae_unclassified
OTU1556	treatmentOrder	xHigh	0.42796	0.295082	94	20	0.150609	0.58303	Bacteria	Pseudomonadota	Gammaproteobacteria	Pseudomonadales	Pseudomonadaceae	Pseudomonadaceae_unclassified
OTU1556	scaledmetRate	scaledmetRate	-0.120421	0.1025	94	20	0.243301	0.690787	Bacteria	Pseudomonadota	Gammaproteobacteria	Pseudomonadales	Pseudomonadaceae	Pseudomonadaceae_unclassified
OTU1556	treatmentOrder	low	-0.0427055	0.281137	94	20	0.879619	0.975542	Bacteria	Pseudomonadota	Gammaproteobacteria	Pseudomonadales	Pseudomonadaceae	Pseudomonadaceae_unclassified
OTU1558	scaledThig	scaledThig	0.237772	0.215627	94	50	0.273739	0.717696	Bacteria	Pseudomonadota	Alphaproteobacteria	Hyphomicrobiales	Rhizobiaceae	Agrobacterium
OTU1558	treatmentOrder	low	-0.874187	0.701987	94	50	0.21774	0.664261	Bacteria	Pseudomonadota	Alphaproteobacteria	Hyphomicrobiales	Rhizobiaceae	Agrobacterium
OTU1558	scaledBiteRate	scaledBiteRate	0.334382	0.234941	94	50	0.158551	0.593752	Bacteria	Pseudomonadota	Alphaproteobacteria	Hyphomicrobiales	Rhizobiaceae	Agrobacterium
OTU1558	scaledmetRate	scaledmetRate	-0.331632	0.239173	94	50	0.169274	0.608313	Bacteria	Pseudomonadota	Alphaproteobacteria	Hyphomicrobiales	Rhizobiaceae	Agrobacterium
OTU1558	scaledSpeed	scaledSpeed	0.31713	0.213407	94	50	0.141486	0.569395	Bacteria	Pseudomonadota	Alphaproteobacteria	Hyphomicrobiales	Rhizobiaceae	Agrobacterium
OTU1558	treatmentOrder	xHigh	0.667713	0.729658	94	50	0.363664	0.78131	Bacteria	Pseudomonadota	Alphaproteobacteria	Hyphomicrobiales	Rhizobiaceae	Agrobacterium
OTU1558	treatmentOrder	medium	0.229475	0.744527	94	50	0.75911	0.948351	Bacteria	Pseudomonadota	Alphaproteobacteria	Hyphomicrobiales	Rhizobiaceae	Agrobacterium
OTU156	scaledSpeed	scaledSpeed	-0.197579	0.349821	94	60	0.57379	0.890612	Bacteria	Bacteroidota	Flavobacteriia	Flavobacteriales	Flavobacteriaceae	Flavobacterium
OTU156	treatmentOrder	xHigh	0.618585	1.12234	94	60	0.583588	0.894669	Bacteria	Bacteroidota	Flavobacteriia	Flavobacteriales	Flavobacteriaceae	Flavobacterium
OTU156	scaledThig	scaledThig	-0.18493	0.354013	94	60	0.602874	0.90806	Bacteria	Bacteroidota	Flavobacteriia	Flavobacteriales	Flavobacteriaceae	Flavobacterium
OTU156	scaledBiteRate	scaledBiteRate	-0.254537	0.382477	94	60	0.507572	0.872572	Bacteria	Bacteroidota	Flavobacteriia	Flavobacteriales	Flavobacteriaceae	Flavobacterium
OTU156	treatmentOrder	low	-2.13465	1.07765	94	60	0.0524407	0.365755	Bacteria	Bacteroidota	Flavobacteriia	Flavobacteriales	Flavobacteriaceae	Flavobacterium
OTU156	scaledmetRate	scaledmetRate	0.486463	0.377581	94	60	0.20139	0.649736	Bacteria	Bacteroidota	Flavobacteriia	Flavobacteriales	Flavobacteriaceae	Flavobacterium
OTU156	treatmentOrder	medium	-1.43848	1.13442	94	60	0.210386	0.658168	Bacteria	Bacteroidota	Flavobacteriia	Flavobacteriales	Flavobacteriaceae	Flavobacterium
OTU1560	treatmentOrder	xHigh	-0.664697	0.27159	94	18	0.0164217	0.196347	Bacteria	Pseudomonadota	Betaproteobacteria	Rhodocyclales	Zoogloeaceae	Zoogloea
OTU1560	scaledBiteRate	scaledBiteRate	0.137654	0.100646	94	18	0.174969	0.617422	Bacteria	Pseudomonadota	Betaproteobacteria	Rhodocyclales	Zoogloeaceae	Zoogloea
OTU1560	treatmentOrder	medium	-0.304177	0.271063	94	18	0.264917	0.711613	Bacteria	Pseudomonadota	Betaproteobacteria	Rhodocyclales	Zoogloeaceae	Zoogloea
OTU1560	scaledmetRate	scaledmetRate	-0.105147	0.0943397	94	18	0.268146	0.715456	Bacteria	Pseudomonadota	Betaproteobacteria	Rhodocyclales	Zoogloeaceae	Zoogloea
OTU1560	scaledSpeed	scaledSpeed	0.0731344	0.0926815	94	18	0.432227	0.828998	Bacteria	Pseudomonadota	Betaproteobacteria	Rhodocyclales	Zoogloeaceae	Zoogloea
OTU1560	scaledThig	scaledThig	0.191195	0.0942584	94	18	0.0456117	0.343874	Bacteria	Pseudomonadota	Betaproteobacteria	Rhodocyclales	Zoogloeaceae	Zoogloea
OTU1560	treatmentOrder	low	-0.209324	0.258755	94	18	0.420768	0.821756	Bacteria	Pseudomonadota	Betaproteobacteria	Rhodocyclales	Zoogloeaceae	Zoogloea
OTU1563	treatmentOrder	xHigh	0.0511374	0.228867	94	13	0.823725	0.964906	Bacteria	Verrucomicrobiota	Verrucomicrobiia	Verrucomicrobiales	Verrucomicrobiaceae	Luteolibacter
OTU1563	scaledSpeed	scaledSpeed	0.0224691	0.0781022	94	13	0.774277	0.952618	Bacteria	Verrucomicrobiota	Verrucomicrobiia	Verrucomicrobiales	Verrucomicrobiaceae	Luteolibacter
OTU1563	scaledmetRate	scaledmetRate	-0.0437908	0.0794995	94	13	0.583178	0.894278	Bacteria	Verrucomicrobiota	Verrucomicrobiia	Verrucomicrobiales	Verrucomicrobiaceae	Luteolibacter
OTU1563	scaledBiteRate	scaledBiteRate	0.0846173	0.0848138	94	13	0.321232	0.755176	Bacteria	Verrucomicrobiota	Verrucomicrobiia	Verrucomicrobiales	Verrucomicrobiaceae	Luteolibacter
OTU1563	treatmentOrder	low	-0.212416	0.218051	94	13	0.332712	0.757123	Bacteria	Verrucomicrobiota	Verrucomicrobiia	Verrucomicrobiales	Verrucomicrobiaceae	Luteolibacter
OTU1563	scaledThig	scaledThig	0.171831	0.079431	94	13	0.0332949	0.292756	Bacteria	Verrucomicrobiota	Verrucomicrobiia	Verrucomicrobiales	Verrucomicrobiaceae	Luteolibacter
OTU1563	treatmentOrder	medium	0.581325	0.228423	94	13	0.0127139	0.170751	Bacteria	Verrucomicrobiota	Verrucomicrobiia	Verrucomicrobiales	Verrucomicrobiaceae	Luteolibacter
OTU157	scaledmetRate	scaledmetRate	0.0273218	0.320768	94	85	0.932355	0.986206	Bacteria	Pseudomonadota	Gammaproteobacteria	Pseudomonadales	Pseudomonadaceae	Pseudomonas
OTU157	scaledBiteRate	scaledBiteRate	-0.073959	0.331796	94	85	0.824146	0.964906	Bacteria	Pseudomonadota	Gammaproteobacteria	Pseudomonadales	Pseudomonadaceae	Pseudomonas
OTU157	treatmentOrder	low	-1.4472	0.900066	94	85	0.114158	0.519924	Bacteria	Pseudomonadota	Gammaproteobacteria	Pseudomonadales	Pseudomonadaceae	Pseudomonas
OTU157	scaledSpeed	scaledSpeed	0.227664	0.304534	94	85	0.456834	0.844879	Bacteria	Pseudomonadota	Gammaproteobacteria	Pseudomonadales	Pseudomonadaceae	Pseudomonas
OTU157	treatmentOrder	medium	-1.24902	0.944688	94	85	0.192489	0.641096	Bacteria	Pseudomonadota	Gammaproteobacteria	Pseudomonadales	Pseudomonadaceae	Pseudomonas
OTU157	treatmentOrder	xHigh	-1.27518	0.939715	94	85	0.180444	0.622872	Bacteria	Pseudomonadota	Gammaproteobacteria	Pseudomonadales	Pseudomonadaceae	Pseudomonas
OTU157	scaledThig	scaledThig	0.621241	0.308709	94	85	0.0475079	0.352348	Bacteria	Pseudomonadota	Gammaproteobacteria	Pseudomonadales	Pseudomonadaceae	Pseudomonas
OTU158	scaledSpeed	scaledSpeed	-0.503806	0.380193	94	45	0.188852	0.635188	Bacteria	Actinomycetota	Actinobacteria	Mycobacteriales	Nocardiaceae	Rhodococcus
OTU158	treatmentOrder	medium	1.05476	1.20506	94	45	0.385732	0.797566	Bacteria	Actinomycetota	Actinobacteria	Mycobacteriales	Nocardiaceae	Rhodococcus
OTU158	scaledThig	scaledThig	0.465859	0.385056	94	45	0.229932	0.671441	Bacteria	Actinomycetota	Actinobacteria	Mycobacteriales	Nocardiaceae	Rhodococcus
OTU158	scaledmetRate	scaledmetRate	-0.93833	0.405295	94	45	0.0233209	0.236764	Bacteria	Actinomycetota	Actinobacteria	Mycobacteriales	Nocardiaceae	Rhodococcus
OTU158	treatmentOrder	low	2.36	1.14668	94	45	0.0445793	0.340562	Bacteria	Actinomycetota	Actinobacteria	Mycobacteriales	Nocardiaceae	Rhodococcus
OTU158	scaledBiteRate	scaledBiteRate	-0.929071	0.414898	94	45	0.0277839	0.260697	Bacteria	Actinomycetota	Actinobacteria	Mycobacteriales	Nocardiaceae	Rhodococcus
OTU158	treatmentOrder	xHigh	0.179107	1.19559	94	45	0.88146	0.975739	Bacteria	Actinomycetota	Actinobacteria	Mycobacteriales	Nocardiaceae	Rhodococcus
OTU1588	scaledmetRate	scaledmetRate	0.0689359	0.128913	94	21	0.59442	0.902985	Bacteria	Pseudomonadota	Gammaproteobacteria	Gammaproteobacteria_unclassified	Gammaproteobacteria_unclassified	Gammaproteobacteria_unclassified
OTU1588	scaledBiteRate	scaledBiteRate	-0.096287	0.132951	94	21	0.470925	0.854835	Bacteria	Pseudomonadota	Gammaproteobacteria	Gammaproteobacteria_unclassified	Gammaproteobacteria_unclassified	Gammaproteobacteria_unclassified
OTU1588	treatmentOrder	xHigh	0.12767	0.378382	94	21	0.737079	0.945199	Bacteria	Pseudomonadota	Gammaproteobacteria	Gammaproteobacteria_unclassified	Gammaproteobacteria_unclassified	Gammaproteobacteria_unclassified
OTU1588	scaledSpeed	scaledSpeed	0.0475302	0.121975	94	21	0.697783	0.940214	Bacteria	Pseudomonadota	Gammaproteobacteria	Gammaproteobacteria_unclassified	Gammaproteobacteria_unclassified	Gammaproteobacteria_unclassified
OTU1588	treatmentOrder	low	-0.533391	0.362563	94	21	0.147289	0.579589	Bacteria	Pseudomonadota	Gammaproteobacteria	Gammaproteobacteria_unclassified	Gammaproteobacteria_unclassified	Gammaproteobacteria_unclassified
OTU1588	treatmentOrder	medium	-0.177391	0.380662	94	21	0.643284	0.919604	Bacteria	Pseudomonadota	Gammaproteobacteria	Gammaproteobacteria_unclassified	Gammaproteobacteria_unclassified	Gammaproteobacteria_unclassified
OTU1588	scaledThig	scaledThig	-0.217896	0.123614	94	21	0.0817334	0.451685	Bacteria	Pseudomonadota	Gammaproteobacteria	Gammaproteobacteria_unclassified	Gammaproteobacteria_unclassified	Gammaproteobacteria_unclassified
OTU159	treatmentOrder	xHigh	-1.79499	0.875739	94	78	0.0447514	0.340562	Bacteria	Pseudomonadota	Alphaproteobacteria	Hyphomicrobiales	Rhizobiaceae	Rhizobiaceae_unclassified
OTU159	treatmentOrder	low	0.433732	0.842353	94	78	0.608537	0.908558	Bacteria	Pseudomonadota	Alphaproteobacteria	Hyphomicrobiales	Rhizobiaceae	Rhizobiaceae_unclassified
OTU159	scaledSpeed	scaledSpeed	0.0406656	0.259346	94	78	0.875824	0.974943	Bacteria	Pseudomonadota	Alphaproteobacteria	Hyphomicrobiales	Rhizobiaceae	Rhizobiaceae_unclassified
OTU159	scaledBiteRate	scaledBiteRate	-0.337689	0.285108	94	78	0.239744	0.685067	Bacteria	Pseudomonadota	Alphaproteobacteria	Hyphomicrobiales	Rhizobiaceae	Rhizobiaceae_unclassified
OTU159	treatmentOrder	medium	0.341334	0.891855	94	78	0.70349	0.940214	Bacteria	Pseudomonadota	Alphaproteobacteria	Hyphomicrobiales	Rhizobiaceae	Rhizobiaceae_unclassified
OTU159	scaledThig	scaledThig	0.351589	0.262096	94	78	0.183884	0.626466	Bacteria	Pseudomonadota	Alphaproteobacteria	Hyphomicrobiales	Rhizobiaceae	Rhizobiaceae_unclassified
OTU159	scaledmetRate	scaledmetRate	-0.354	0.288586	94	78	0.223447	0.668724	Bacteria	Pseudomonadota	Alphaproteobacteria	Hyphomicrobiales	Rhizobiaceae	Rhizobiaceae_unclassified
OTU1594	treatmentOrder	low	0.425791	0.327467	94	16	0.198313	0.646869	Bacteria	Pseudomonadota	Gammaproteobacteria	Gammaproteobacteria_unclassified	Gammaproteobacteria_unclassified	Gammaproteobacteria_unclassified
OTU1594	scaledThig	scaledThig	-0.220252	0.0955232	94	16	0.0241739	0.240987	Bacteria	Pseudomonadota	Gammaproteobacteria	Gammaproteobacteria_unclassified	Gammaproteobacteria_unclassified	Gammaproteobacteria_unclassified
OTU1594	scaledSpeed	scaledSpeed	-0.123154	0.0945737	94	16	0.197229	0.646137	Bacteria	Pseudomonadota	Gammaproteobacteria	Gammaproteobacteria_unclassified	Gammaproteobacteria_unclassified	Gammaproteobacteria_unclassified
OTU1594	treatmentOrder	xHigh	0.811839	0.340368	94	16	0.0201721	0.221051	Bacteria	Pseudomonadota	Gammaproteobacteria	Gammaproteobacteria_unclassified	Gammaproteobacteria_unclassified	Gammaproteobacteria_unclassified
OTU1594	scaledBiteRate	scaledBiteRate	0.00517951	0.104752	94	16	0.960695	0.993377	Bacteria	Pseudomonadota	Gammaproteobacteria	Gammaproteobacteria_unclassified	Gammaproteobacteria_unclassified	Gammaproteobacteria_unclassified
OTU1594	treatmentOrder	medium	-0.0924894	0.35027	94	16	0.792809	0.959244	Bacteria	Pseudomonadota	Gammaproteobacteria	Gammaproteobacteria_unclassified	Gammaproteobacteria_unclassified	Gammaproteobacteria_unclassified
OTU1594	scaledmetRate	scaledmetRate	-0.153194	0.109037	94	16	0.163667	0.600875	Bacteria	Pseudomonadota	Gammaproteobacteria	Gammaproteobacteria_unclassified	Gammaproteobacteria_unclassified	Gammaproteobacteria_unclassified
OTU16	treatmentOrder	low	-0.18942	0.706981	94	93	0.789589	0.958159	Bacteria	Pseudomonadota	Alphaproteobacteria	Caulobacterales	Caulobacteraceae	Brevundimonas
OTU16	scaledSpeed	scaledSpeed	-0.161771	0.210043	94	93	0.443625	0.835322	Bacteria	Pseudomonadota	Alphaproteobacteria	Caulobacterales	Caulobacteraceae	Brevundimonas
OTU16	treatmentOrder	medium	-1.73952	0.75245	94	93	0.0243831	0.241945	Bacteria	Pseudomonadota	Alphaproteobacteria	Caulobacterales	Caulobacteraceae	Brevundimonas
OTU16	treatmentOrder	xHigh	-1.65467	0.734721	94	93	0.0276384	0.259954	Bacteria	Pseudomonadota	Alphaproteobacteria	Caulobacterales	Caulobacteraceae	Brevundimonas
OTU16	scaledThig	scaledThig	0.350018	0.212176	94	93	0.103235	0.502748	Bacteria	Pseudomonadota	Alphaproteobacteria	Caulobacterales	Caulobacteraceae	Brevundimonas
OTU16	scaledBiteRate	scaledBiteRate	-0.255593	0.231857	94	93	0.273613	0.717696	Bacteria	Pseudomonadota	Alphaproteobacteria	Caulobacterales	Caulobacteraceae	Brevundimonas
OTU16	scaledmetRate	scaledmetRate	0.0252358	0.23844	94	93	0.915962	0.981682	Bacteria	Pseudomonadota	Alphaproteobacteria	Caulobacterales	Caulobacteraceae	Brevundimonas
OTU160	treatmentOrder	low	-0.414008	0.958686	94	34	0.667408	0.92919	Bacteria	Bacteria_unclassified	Bacteria_unclassified	Bacteria_unclassified	Bacteria_unclassified	Bacteria_unclassified
OTU160	treatmentOrder	medium	-0.941093	1.01539	94	34	0.358283	0.776975	Bacteria	Bacteria_unclassified	Bacteria_unclassified	Bacteria_unclassified	Bacteria_unclassified	Bacteria_unclassified
OTU160	scaledThig	scaledThig	-0.607201	0.297466	94	34	0.0448018	0.340562	Bacteria	Bacteria_unclassified	Bacteria_unclassified	Bacteria_unclassified	Bacteria_unclassified	Bacteria_unclassified
OTU160	scaledBiteRate	scaledBiteRate	-0.70764	0.323697	94	34	0.0317257	0.284318	Bacteria	Bacteria_unclassified	Bacteria_unclassified	Bacteria_unclassified	Bacteria_unclassified	Bacteria_unclassified
OTU160	scaledSpeed	scaledSpeed	0.235026	0.294359	94	34	0.427148	0.824721	Bacteria	Bacteria_unclassified	Bacteria_unclassified	Bacteria_unclassified	Bacteria_unclassified	Bacteria_unclassified
OTU160	treatmentOrder	xHigh	-4.64414	0.996631	94	34	1.77701e-05	0.00155489	Bacteria	Bacteria_unclassified	Bacteria_unclassified	Bacteria_unclassified	Bacteria_unclassified	Bacteria_unclassified
OTU160	scaledmetRate	scaledmetRate	0.927655	0.328053	94	34	0.00588203	0.106152	Bacteria	Bacteria_unclassified	Bacteria_unclassified	Bacteria_unclassified	Bacteria_unclassified	Bacteria_unclassified
OTU1602	scaledThig	scaledThig	0.0901795	0.0641068	94	11	0.164151	0.601122	Bacteria	Pseudomonadota	Alphaproteobacteria	Hyphomicrobiales	Rhizobiaceae	Allorhizobium
OTU1602	treatmentOrder	low	0.205571	0.213415	94	11	0.339617	0.763737	Bacteria	Pseudomonadota	Alphaproteobacteria	Hyphomicrobiales	Rhizobiaceae	Allorhizobium
OTU1602	treatmentOrder	xHigh	0.237984	0.221789	94	11	0.287908	0.730844	Bacteria	Pseudomonadota	Alphaproteobacteria	Hyphomicrobiales	Rhizobiaceae	Allorhizobium
OTU1602	treatmentOrder	medium	0.252724	0.227108	94	11	0.271683	0.717235	Bacteria	Pseudomonadota	Alphaproteobacteria	Hyphomicrobiales	Rhizobiaceae	Allorhizobium
OTU1602	scaledSpeed	scaledSpeed	-0.00484279	0.0634619	94	11	0.939399	0.987308	Bacteria	Pseudomonadota	Alphaproteobacteria	Hyphomicrobiales	Rhizobiaceae	Allorhizobium
OTU1602	scaledmetRate	scaledmetRate	-0.106429	0.072006	94	11	0.143161	0.572768	Bacteria	Pseudomonadota	Alphaproteobacteria	Hyphomicrobiales	Rhizobiaceae	Allorhizobium
OTU1602	scaledBiteRate	scaledBiteRate	0.119442	0.0700452	94	11	0.092274	0.477922	Bacteria	Pseudomonadota	Alphaproteobacteria	Hyphomicrobiales	Rhizobiaceae	Allorhizobium
OTU1608	scaledThig	scaledThig	0.17845	0.0785473	94	11	0.0259865	0.250957	Bacteria	Pseudomonadota	Gammaproteobacteria	Pseudomonadales	Pseudomonadaceae	Pseudomonas
OTU1608	treatmentOrder	xHigh	-0.262949	0.254123	94	11	0.30534	0.740982	Bacteria	Pseudomonadota	Gammaproteobacteria	Pseudomonadales	Pseudomonadaceae	Pseudomonas
OTU1608	treatmentOrder	low	0.242887	0.244214	94	11	0.324501	0.755643	Bacteria	Pseudomonadota	Gammaproteobacteria	Pseudomonadales	Pseudomonadaceae	Pseudomonas
OTU1608	scaledmetRate	scaledmetRate	-0.200443	0.0848344	94	11	0.0206127	0.224601	Bacteria	Pseudomonadota	Gammaproteobacteria	Pseudomonadales	Pseudomonadaceae	Pseudomonas
OTU1608	treatmentOrder	medium	-0.0968397	0.257585	94	11	0.708655	0.940214	Bacteria	Pseudomonadota	Gammaproteobacteria	Pseudomonadales	Pseudomonadaceae	Pseudomonas
OTU1608	scaledSpeed	scaledSpeed	0.0173847	0.0776664	94	11	0.823484	0.964906	Bacteria	Pseudomonadota	Gammaproteobacteria	Pseudomonadales	Pseudomonadaceae	Pseudomonas
OTU1608	scaledBiteRate	scaledBiteRate	-0.0589148	0.0850872	94	11	0.49066	0.863371	Bacteria	Pseudomonadota	Gammaproteobacteria	Pseudomonadales	Pseudomonadaceae	Pseudomonas
OTU161	scaledBiteRate	scaledBiteRate	-0.548678	0.306126	94	42	0.0770146	0.439052	Bacteria	Pseudomonadota	Betaproteobacteria	Burkholderiales	Oxalobacteraceae	Massilia
OTU161	treatmentOrder	medium	-0.139353	1.02145	94	42	0.891994	0.978002	Bacteria	Pseudomonadota	Betaproteobacteria	Burkholderiales	Oxalobacteraceae	Massilia
OTU161	scaledmetRate	scaledmetRate	0.0709218	0.318381	94	42	0.824258	0.964906	Bacteria	Pseudomonadota	Betaproteobacteria	Burkholderiales	Oxalobacteraceae	Massilia
OTU161	scaledSpeed	scaledSpeed	-0.388857	0.276448	94	42	0.163947	0.601122	Bacteria	Pseudomonadota	Betaproteobacteria	Burkholderiales	Oxalobacteraceae	Massilia
OTU161	scaledThig	scaledThig	0.317388	0.279224	94	42	0.259537	0.708801	Bacteria	Pseudomonadota	Betaproteobacteria	Burkholderiales	Oxalobacteraceae	Massilia
OTU161	treatmentOrder	low	0.599198	0.955313	94	42	0.532726	0.875429	Bacteria	Pseudomonadota	Betaproteobacteria	Burkholderiales	Oxalobacteraceae	Massilia
OTU161	treatmentOrder	xHigh	-1.27708	0.992923	94	42	0.203031	0.65225	Bacteria	Pseudomonadota	Betaproteobacteria	Burkholderiales	Oxalobacteraceae	Massilia
OTU1610	treatmentOrder	xHigh	0.299257	0.316193	94	16	0.347529	0.767193	Bacteria	Bacteroidota	Flavobacteriia	Flavobacteriales	Flavobacteriaceae	Flavobacterium
OTU1610	scaledBiteRate	scaledBiteRate	0.0198703	0.11154	94	16	0.859032	0.970576	Bacteria	Bacteroidota	Flavobacteriia	Flavobacteriales	Flavobacteriaceae	Flavobacterium
OTU1610	treatmentOrder	low	-0.00599986	0.302875	94	16	0.984261	0.998158	Bacteria	Bacteroidota	Flavobacteriia	Flavobacteriales	Flavobacteriaceae	Flavobacterium
OTU1610	treatmentOrder	medium	0.376103	0.31791	94	16	0.241661	0.688163	Bacteria	Bacteroidota	Flavobacteriia	Flavobacteriales	Flavobacteriaceae	Flavobacterium
OTU1610	scaledmetRate	scaledmetRate	-0.147578	0.107893	94	16	0.175313	0.617422	Bacteria	Bacteroidota	Flavobacteriia	Flavobacteriales	Flavobacteriaceae	Flavobacterium
OTU1610	scaledSpeed	scaledSpeed	0.0393906	0.102367	94	16	0.701361	0.940214	Bacteria	Bacteroidota	Flavobacteriia	Flavobacteriales	Flavobacteriaceae	Flavobacterium
OTU1610	scaledThig	scaledThig	0.0441471	0.103765	94	16	0.671611	0.92988	Bacteria	Bacteroidota	Flavobacteriia	Flavobacteriales	Flavobacteriaceae	Flavobacterium
OTU162	treatmentOrder	medium	1.9659	1.02002	94	49	0.0597788	0.39364	Bacteria	Pseudomonadota	Betaproteobacteria	Burkholderiales	Comamonadaceae	Comamonadaceae_unclassified
OTU162	scaledSpeed	scaledSpeed	0.304608	0.301117	94	49	0.314997	0.750959	Bacteria	Pseudomonadota	Betaproteobacteria	Burkholderiales	Comamonadaceae	Comamonadaceae_unclassified
OTU162	treatmentOrder	xHigh	-2.21663	1.00358	94	49	0.0312154	0.282052	Bacteria	Pseudomonadota	Betaproteobacteria	Burkholderiales	Comamonadaceae	Comamonadaceae_unclassified
OTU162	scaledBiteRate	scaledBiteRate	-0.213373	0.330545	94	49	0.520432	0.873296	Bacteria	Pseudomonadota	Betaproteobacteria	Burkholderiales	Comamonadaceae	Comamonadaceae_unclassified
OTU162	scaledmetRate	scaledmetRate	0.525082	0.332524	94	49	0.118229	0.529692	Bacteria	Pseudomonadota	Betaproteobacteria	Burkholderiales	Comamonadaceae	Comamonadaceae_unclassified
OTU162	treatmentOrder	low	2.55985	0.965021	94	49	0.0103896	0.149516	Bacteria	Pseudomonadota	Betaproteobacteria	Burkholderiales	Comamonadaceae	Comamonadaceae_unclassified
OTU162	scaledThig	scaledThig	-0.201098	0.30439	94	49	0.510897	0.872572	Bacteria	Pseudomonadota	Betaproteobacteria	Burkholderiales	Comamonadaceae	Comamonadaceae_unclassified
OTU1622	scaledBiteRate	scaledBiteRate	0.101703	0.0917837	94	10	0.270981	0.717235	Bacteria	Pseudomonadota	Gammaproteobacteria	Pseudomonadales	Pseudomonadaceae	Pseudomonadaceae_unclassified
OTU1622	treatmentOrder	low	0.321264	0.247875	94	10	0.202358	0.651404	Bacteria	Pseudomonadota	Gammaproteobacteria	Pseudomonadales	Pseudomonadaceae	Pseudomonadaceae_unclassified
OTU1622	scaledThig	scaledThig	0.17804	0.0854476	94	10	0.0404334	0.324472	Bacteria	Pseudomonadota	Gammaproteobacteria	Pseudomonadales	Pseudomonadaceae	Pseudomonadaceae_unclassified
OTU1622	scaledmetRate	scaledmetRate	-0.236354	0.0885104	94	10	0.00951641	0.14333	Bacteria	Pseudomonadota	Gammaproteobacteria	Pseudomonadales	Pseudomonadaceae	Pseudomonadaceae_unclassified
OTU1622	scaledSpeed	scaledSpeed	0.120684	0.084272	94	10	0.155948	0.591333	Bacteria	Pseudomonadota	Gammaproteobacteria	Pseudomonadales	Pseudomonadaceae	Pseudomonadaceae_unclassified
OTU1622	treatmentOrder	xHigh	0.0365605	0.258886	94	10	0.888335	0.978002	Bacteria	Pseudomonadota	Gammaproteobacteria	Pseudomonadales	Pseudomonadaceae	Pseudomonadaceae_unclassified
OTU1622	treatmentOrder	medium	0.0586231	0.260096	94	10	0.8229	0.964906	Bacteria	Pseudomonadota	Gammaproteobacteria	Pseudomonadales	Pseudomonadaceae	Pseudomonadaceae_unclassified
OTU163	treatmentOrder	low	-0.669972	0.766306	94	26	0.386008	0.797852	Bacteria	Bacteroidota	Cytophagia	Cytophagales	Cytophagales_unclassified	Cytophagales_unclassified
OTU163	scaledBiteRate	scaledBiteRate	0.0653083	0.284605	94	26	0.819054	0.964906	Bacteria	Bacteroidota	Cytophagia	Cytophagales	Cytophagales_unclassified	Cytophagales_unclassified
OTU163	treatmentOrder	xHigh	-2.38403	0.800548	94	26	0.00429153	0.0875745	Bacteria	Bacteroidota	Cytophagia	Cytophagales	Cytophagales_unclassified	Cytophagales_unclassified
OTU163	treatmentOrder	medium	-2.90533	0.803959	94	26	0.000707733	0.0253861	Bacteria	Bacteroidota	Cytophagia	Cytophagales	Cytophagales_unclassified	Cytophagales_unclassified
OTU163	scaledSpeed	scaledSpeed	0.0741976	0.261373	94	26	0.777208	0.954364	Bacteria	Bacteroidota	Cytophagia	Cytophagales	Cytophagales_unclassified	Cytophagales_unclassified
OTU163	scaledThig	scaledThig	-0.60032	0.265062	94	26	0.0261611	0.251382	Bacteria	Bacteroidota	Cytophagia	Cytophagales	Cytophagales_unclassified	Cytophagales_unclassified
OTU163	scaledmetRate	scaledmetRate	-0.0765866	0.273989	94	26	0.78063	0.954727	Bacteria	Bacteroidota	Cytophagia	Cytophagales	Cytophagales_unclassified	Cytophagales_unclassified
OTU1630	scaledSpeed	scaledSpeed	-0.00370599	0.114809	94	18	0.974326	0.996682	Bacteria	Pseudomonadota	Gammaproteobacteria	Xanthomonadales	Xanthomonadaceae	Stenotrophomonas
OTU1630	scaledBiteRate	scaledBiteRate	-0.13795	0.125199	94	18	0.273642	0.717696	Bacteria	Pseudomonadota	Gammaproteobacteria	Xanthomonadales	Xanthomonadaceae	Stenotrophomonas
OTU1630	scaledmetRate	scaledmetRate	0.0523208	0.121761	94	18	0.668597	0.929277	Bacteria	Pseudomonadota	Gammaproteobacteria	Xanthomonadales	Xanthomonadaceae	Stenotrophomonas
OTU1630	scaledThig	scaledThig	0.0952196	0.116321	94	18	0.415392	0.817618	Bacteria	Pseudomonadota	Gammaproteobacteria	Xanthomonadales	Xanthomonadaceae	Stenotrophomonas
OTU1630	treatmentOrder	medium	0.172532	0.360534	94	18	0.634102	0.917155	Bacteria	Pseudomonadota	Gammaproteobacteria	Xanthomonadales	Xanthomonadaceae	Stenotrophomonas
OTU1630	treatmentOrder	low	0.108563	0.343267	94	18	0.752905	0.947564	Bacteria	Pseudomonadota	Gammaproteobacteria	Xanthomonadales	Xanthomonadaceae	Stenotrophomonas
OTU1630	treatmentOrder	xHigh	-0.238628	0.358103	94	18	0.50762	0.872572	Bacteria	Pseudomonadota	Gammaproteobacteria	Xanthomonadales	Xanthomonadaceae	Stenotrophomonas
OTU1638	scaledBiteRate	scaledBiteRate	0.317626	0.15257	94	27	0.040329	0.324373	Bacteria	Pseudomonadota	Gammaproteobacteria	Pseudomonadales	Moraxellaceae	Acinetobacter
OTU1638	scaledThig	scaledThig	0.198968	0.142886	94	27	0.167363	0.60656	Bacteria	Pseudomonadota	Gammaproteobacteria	Pseudomonadales	Moraxellaceae	Acinetobacter
OTU1638	treatmentOrder	medium	1.33356	0.410905	94	27	0.00167175	0.046193	Bacteria	Pseudomonadota	Gammaproteobacteria	Pseudomonadales	Moraxellaceae	Acinetobacter
OTU1638	treatmentOrder	low	0.418557	0.392247	94	27	0.288925	0.731432	Bacteria	Pseudomonadota	Gammaproteobacteria	Pseudomonadales	Moraxellaceae	Acinetobacter
OTU1638	scaledmetRate	scaledmetRate	-0.320893	0.14301	94	27	0.0274102	0.259925	Bacteria	Pseudomonadota	Gammaproteobacteria	Pseudomonadales	Moraxellaceae	Acinetobacter
OTU1638	scaledSpeed	scaledSpeed	0.201626	0.140496	94	27	0.154885	0.588785	Bacteria	Pseudomonadota	Gammaproteobacteria	Pseudomonadales	Moraxellaceae	Acinetobacter
OTU1638	treatmentOrder	xHigh	0.925502	0.411703	94	27	0.027135	0.257738	Bacteria	Pseudomonadota	Gammaproteobacteria	Pseudomonadales	Moraxellaceae	Acinetobacter
OTU164	treatmentOrder	medium	-0.453761	0.68257	94	26	0.509003	0.872572	Bacteria	Bacteroidota	Flavobacteriia	Flavobacteriales	Flavobacteriaceae	Flavobacterium
OTU164	scaledThig	scaledThig	-0.316421	0.202343	94	26	0.122041	0.536369	Bacteria	Bacteroidota	Flavobacteriia	Flavobacteriales	Flavobacteriaceae	Flavobacterium
OTU164	scaledSpeed	scaledSpeed	0.0103325	0.200191	94	26	0.958971	0.993059	Bacteria	Bacteroidota	Flavobacteriia	Flavobacteriales	Flavobacteriaceae	Flavobacterium
OTU164	treatmentOrder	xHigh	-1.69776	0.670995	94	26	0.0139424	0.181755	Bacteria	Bacteroidota	Flavobacteriia	Flavobacteriales	Flavobacteriaceae	Flavobacterium
OTU164	scaledmetRate	scaledmetRate	0.14592	0.221805	94	26	0.512455	0.872572	Bacteria	Bacteroidota	Flavobacteriia	Flavobacteriales	Flavobacteriaceae	Flavobacterium
OTU164	treatmentOrder	low	-0.421661	0.645309	94	26	0.515939	0.872572	Bacteria	Bacteroidota	Flavobacteriia	Flavobacteriales	Flavobacteriaceae	Flavobacterium
OTU164	scaledBiteRate	scaledBiteRate	-0.0829236	0.219894	94	26	0.707077	0.940214	Bacteria	Bacteroidota	Flavobacteriia	Flavobacteriales	Flavobacteriaceae	Flavobacterium
OTU165	scaledSpeed	scaledSpeed	0.120644	0.162554	94	30	0.460668	0.848599	Bacteria	Chlamydiota	Chlamydiia	Chlamydiales	Parachlamydiaceae	Neochlamydia
OTU165	treatmentOrder	medium	-1.41933	0.646896	94	30	0.0326897	0.289641	Bacteria	Chlamydiota	Chlamydiia	Chlamydiales	Parachlamydiaceae	Neochlamydia
OTU165	treatmentOrder	xHigh	-0.809742	0.621515	94	30	0.197232	0.646137	Bacteria	Chlamydiota	Chlamydiia	Chlamydiales	Parachlamydiaceae	Neochlamydia
OTU165	treatmentOrder	low	-0.0969338	0.596978	94	30	0.871496	0.974385	Bacteria	Chlamydiota	Chlamydiia	Chlamydiales	Parachlamydiaceae	Neochlamydia
OTU165	scaledThig	scaledThig	0.143667	0.164242	94	30	0.384928	0.796624	Bacteria	Chlamydiota	Chlamydiia	Chlamydiales	Parachlamydiaceae	Neochlamydia
OTU165	scaledmetRate	scaledmetRate	0.0116999	0.193339	94	30	0.951886	0.9903	Bacteria	Chlamydiota	Chlamydiia	Chlamydiales	Parachlamydiaceae	Neochlamydia
OTU165	scaledBiteRate	scaledBiteRate	-0.191094	0.181369	94	30	0.295571	0.737651	Bacteria	Chlamydiota	Chlamydiia	Chlamydiales	Parachlamydiaceae	Neochlamydia
OTU1652	scaledSpeed	scaledSpeed	-0.0758711	0.140178	94	31	0.589736	0.898371	Bacteria	Pseudomonadota	Gammaproteobacteria	Pseudomonadales	Pseudomonadaceae	Pseudomonas
OTU1652	scaledmetRate	scaledmetRate	-0.117238	0.142686	94	31	0.413548	0.816213	Bacteria	Pseudomonadota	Gammaproteobacteria	Pseudomonadales	Pseudomonadaceae	Pseudomonas
OTU1652	scaledThig	scaledThig	0.0867058	0.142563	94	31	0.544662	0.881075	Bacteria	Pseudomonadota	Gammaproteobacteria	Pseudomonadales	Pseudomonadaceae	Pseudomonas
OTU1652	treatmentOrder	low	-0.127424	0.391359	94	31	0.745523	0.946055	Bacteria	Pseudomonadota	Gammaproteobacteria	Pseudomonadales	Pseudomonadaceae	Pseudomonas
OTU1652	treatmentOrder	medium	1.07401	0.409974	94	31	0.0104023	0.149516	Bacteria	Pseudomonadota	Gammaproteobacteria	Pseudomonadales	Pseudomonadaceae	Pseudomonas
OTU1652	scaledBiteRate	scaledBiteRate	-0.134717	0.152224	94	31	0.378627	0.793863	Bacteria	Pseudomonadota	Gammaproteobacteria	Pseudomonadales	Pseudomonadaceae	Pseudomonas
OTU1652	treatmentOrder	xHigh	1.01634	0.410771	94	31	0.0153168	0.189816	Bacteria	Pseudomonadota	Gammaproteobacteria	Pseudomonadales	Pseudomonadaceae	Pseudomonas
OTU1657	scaledSpeed	scaledSpeed	0.268072	0.158903	94	30	0.095225	0.48537	Bacteria	Pseudomonadota	Gammaproteobacteria	Pseudomonadales	Pseudomonadaceae	Pseudomonas
OTU1657	scaledmetRate	scaledmetRate	-0.135828	0.161746	94	30	0.40337	0.81053	Bacteria	Pseudomonadota	Gammaproteobacteria	Pseudomonadales	Pseudomonadaceae	Pseudomonas
OTU1657	treatmentOrder	xHigh	0.290516	0.465642	94	30	0.534342	0.875429	Bacteria	Pseudomonadota	Gammaproteobacteria	Pseudomonadales	Pseudomonadaceae	Pseudomonas
OTU1657	scaledBiteRate	scaledBiteRate	0.0911153	0.172558	94	30	0.598841	0.905846	Bacteria	Pseudomonadota	Gammaproteobacteria	Pseudomonadales	Pseudomonadaceae	Pseudomonas
OTU1657	treatmentOrder	low	-0.359443	0.443637	94	30	0.420051	0.821381	Bacteria	Pseudomonadota	Gammaproteobacteria	Pseudomonadales	Pseudomonadaceae	Pseudomonas
OTU1657	treatmentOrder	medium	1.00424	0.464739	94	30	0.0334862	0.292756	Bacteria	Pseudomonadota	Gammaproteobacteria	Pseudomonadales	Pseudomonadaceae	Pseudomonas
OTU1657	scaledThig	scaledThig	0.183876	0.161607	94	30	0.258365	0.707471	Bacteria	Pseudomonadota	Gammaproteobacteria	Pseudomonadales	Pseudomonadaceae	Pseudomonas
OTU1659	scaledThig	scaledThig	0.0244385	0.0933996	94	10	0.794232	0.960047	Bacteria	Pseudomonadota	Alphaproteobacteria	Sphingomonadales	Sphingomonadaceae	Sphingobium
OTU1659	treatmentOrder	low	0.171958	0.260207	94	10	0.512757	0.872572	Bacteria	Pseudomonadota	Alphaproteobacteria	Sphingomonadales	Sphingomonadaceae	Sphingobium
OTU1659	scaledSpeed	scaledSpeed	-0.049577	0.0919179	94	10	0.591044	0.899652	Bacteria	Pseudomonadota	Alphaproteobacteria	Sphingomonadales	Sphingomonadaceae	Sphingobium
OTU1659	treatmentOrder	medium	-0.139617	0.272649	94	10	0.611691	0.910442	Bacteria	Pseudomonadota	Alphaproteobacteria	Sphingomonadales	Sphingomonadaceae	Sphingobium
OTU1659	scaledmetRate	scaledmetRate	-0.083749	0.0943494	94	10	0.378242	0.793863	Bacteria	Pseudomonadota	Alphaproteobacteria	Sphingomonadales	Sphingomonadaceae	Sphingobium
OTU1659	treatmentOrder	xHigh	-0.254069	0.272698	94	10	0.356756	0.775411	Bacteria	Pseudomonadota	Alphaproteobacteria	Sphingomonadales	Sphingomonadaceae	Sphingobium
OTU1659	scaledBiteRate	scaledBiteRate	-0.11209	0.0998783	94	10	0.264877	0.711613	Bacteria	Pseudomonadota	Alphaproteobacteria	Sphingomonadales	Sphingomonadaceae	Sphingobium
OTU166	scaledThig	scaledThig	0.198122	0.226074	94	32	0.383578	0.796429	Bacteria	Bacteroidota	Sphingobacteriia	Sphingobacteriales	Sphingobacteriaceae	Sphingobacterium
OTU166	scaledSpeed	scaledSpeed	-0.0638012	0.223698	94	32	0.776245	0.95379	Bacteria	Bacteroidota	Sphingobacteriia	Sphingobacteriales	Sphingobacteriaceae	Sphingobacterium
OTU166	scaledmetRate	scaledmetRate	0.12791	0.248784	94	32	0.60852	0.908558	Bacteria	Bacteroidota	Sphingobacteriia	Sphingobacteriales	Sphingobacteriaceae	Sphingobacterium
OTU166	treatmentOrder	low	0.332673	0.725874	94	32	0.648288	0.922133	Bacteria	Bacteroidota	Sphingobacteriia	Sphingobacteriales	Sphingobacteriaceae	Sphingobacterium
OTU166	treatmentOrder	medium	-0.282504	0.768435	94	32	0.7145	0.940214	Bacteria	Bacteroidota	Sphingobacteriia	Sphingobacteriales	Sphingobacteriaceae	Sphingobacterium
OTU166	treatmentOrder	xHigh	1.56818	0.754658	94	32	0.0416666	0.328718	Bacteria	Bacteroidota	Sphingobacteriia	Sphingobacteriales	Sphingobacteriaceae	Sphingobacterium
OTU166	scaledBiteRate	scaledBiteRate	-0.16034	0.245893	94	32	0.516189	0.872572	Bacteria	Bacteroidota	Sphingobacteriia	Sphingobacteriales	Sphingobacteriaceae	Sphingobacterium
OTU1666	treatmentOrder	low	-0.069106	0.224594	94	11	0.759333	0.948351	Bacteria	Pseudomonadota	Alphaproteobacteria	Hyphomicrobiales	Methylobacteriaceae	Methylorubrum
OTU1666	scaledThig	scaledThig	-0.0245913	0.0756593	94	11	0.745986	0.946055	Bacteria	Pseudomonadota	Alphaproteobacteria	Hyphomicrobiales	Methylobacteriaceae	Methylorubrum
OTU1666	scaledBiteRate	scaledBiteRate	-0.00177815	0.0814915	94	11	0.982643	0.998158	Bacteria	Pseudomonadota	Alphaproteobacteria	Hyphomicrobiales	Methylobacteriaceae	Methylorubrum
OTU1666	treatmentOrder	xHigh	0.089371	0.234217	94	11	0.704012	0.940214	Bacteria	Pseudomonadota	Alphaproteobacteria	Hyphomicrobiales	Methylobacteriaceae	Methylorubrum
OTU1666	treatmentOrder	medium	0.578578	0.23598	94	11	0.0171493	0.20048	Bacteria	Pseudomonadota	Alphaproteobacteria	Hyphomicrobiales	Methylobacteriaceae	Methylorubrum
OTU1666	scaledSpeed	scaledSpeed	0.0734347	0.0746941	94	11	0.328386	0.755793	Bacteria	Pseudomonadota	Alphaproteobacteria	Hyphomicrobiales	Methylobacteriaceae	Methylorubrum
OTU1666	scaledmetRate	scaledmetRate	-0.0503753	0.0794824	94	11	0.528035	0.875378	Bacteria	Pseudomonadota	Alphaproteobacteria	Hyphomicrobiales	Methylobacteriaceae	Methylorubrum
OTU167	scaledThig	scaledThig	-0.0464719	0.288144	94	37	0.872296	0.974385	Bacteria	Pseudomonadota	Gammaproteobacteria	Xanthomonadales	Xanthomonadaceae	Thermomonas
OTU167	treatmentOrder	medium	2.62419	0.920263	94	37	0.00644776	0.113179	Bacteria	Pseudomonadota	Gammaproteobacteria	Xanthomonadales	Xanthomonadaceae	Thermomonas
OTU167	scaledmetRate	scaledmetRate	0.187856	0.30676	94	37	0.542096	0.879877	Bacteria	Pseudomonadota	Gammaproteobacteria	Xanthomonadales	Xanthomonadaceae	Thermomonas
OTU167	treatmentOrder	xHigh	-0.553429	0.910828	94	37	0.545973	0.881075	Bacteria	Pseudomonadota	Gammaproteobacteria	Xanthomonadales	Xanthomonadaceae	Thermomonas
OTU167	scaledBiteRate	scaledBiteRate	-0.348233	0.311193	94	37	0.26637	0.7125	Bacteria	Pseudomonadota	Gammaproteobacteria	Xanthomonadales	Xanthomonadaceae	Thermomonas
OTU167	treatmentOrder	low	0.267899	0.874433	94	37	0.760558	0.948556	Bacteria	Pseudomonadota	Gammaproteobacteria	Xanthomonadales	Xanthomonadaceae	Thermomonas
OTU167	scaledSpeed	scaledSpeed	0.162995	0.284703	94	37	0.568608	0.889412	Bacteria	Pseudomonadota	Gammaproteobacteria	Xanthomonadales	Xanthomonadaceae	Thermomonas
OTU1674	treatmentOrder	low	0.164922	0.251312	94	15	0.513419	0.872572	Bacteria	Bacteroidota	Flavobacteriia	Flavobacteriales	Flavobacteriaceae	Flavobacterium
OTU1674	scaledBiteRate	scaledBiteRate	0.0249074	0.0977511	94	15	0.799483	0.960302	Bacteria	Bacteroidota	Flavobacteriia	Flavobacteriales	Flavobacteriaceae	Flavobacterium
OTU1674	scaledSpeed	scaledSpeed	0.0907881	0.0900157	94	15	0.316005	0.751839	Bacteria	Bacteroidota	Flavobacteriia	Flavobacteriales	Flavobacteriaceae	Flavobacterium
OTU1674	scaledmetRate	scaledmetRate	-0.0325372	0.0916261	94	15	0.723378	0.940595	Bacteria	Bacteroidota	Flavobacteriia	Flavobacteriales	Flavobacteriaceae	Flavobacterium
OTU1674	treatmentOrder	xHigh	0.207202	0.263778	94	15	0.434309	0.830974	Bacteria	Bacteroidota	Flavobacteriia	Flavobacteriales	Flavobacteriaceae	Flavobacterium
OTU1674	scaledThig	scaledThig	-0.122789	0.0915472	94	15	0.183365	0.626466	Bacteria	Bacteroidota	Flavobacteriia	Flavobacteriales	Flavobacteriaceae	Flavobacterium
OTU1674	treatmentOrder	medium	0.131135	0.263266	94	15	0.619679	0.911993	Bacteria	Bacteroidota	Flavobacteriia	Flavobacteriales	Flavobacteriaceae	Flavobacterium
OTU1678	scaledSpeed	scaledSpeed	0.128886	0.0938857	94	13	0.173386	0.615808	Bacteria	Pseudomonadota	Gammaproteobacteria	Pseudomonadales	Pseudomonadaceae	Pseudomonas
OTU1678	scaledThig	scaledThig	0.110947	0.095483	94	13	0.248468	0.695551	Bacteria	Pseudomonadota	Gammaproteobacteria	Pseudomonadales	Pseudomonadaceae	Pseudomonas
OTU1678	scaledBiteRate	scaledBiteRate	0.0327058	0.101954	94	13	0.749147	0.946055	Bacteria	Pseudomonadota	Gammaproteobacteria	Pseudomonadales	Pseudomonadaceae	Pseudomonas
OTU1678	treatmentOrder	xHigh	-0.0947458	0.275118	94	13	0.7314	0.943663	Bacteria	Pseudomonadota	Gammaproteobacteria	Pseudomonadales	Pseudomonadaceae	Pseudomonas
OTU1678	treatmentOrder	low	-0.0921971	0.262117	94	13	0.725893	0.940762	Bacteria	Pseudomonadota	Gammaproteobacteria	Pseudomonadales	Pseudomonadaceae	Pseudomonas
OTU1678	scaledmetRate	scaledmetRate	-0.0627915	0.0955654	94	13	0.512902	0.872572	Bacteria	Pseudomonadota	Gammaproteobacteria	Pseudomonadales	Pseudomonadaceae	Pseudomonas
OTU1678	treatmentOrder	medium	1.1004	0.274585	94	13	0.000130103	0.00766678	Bacteria	Pseudomonadota	Gammaproteobacteria	Pseudomonadales	Pseudomonadaceae	Pseudomonas
OTU168	scaledThig	scaledThig	0.012359	0.122947	94	32	0.920272	0.983729	Bacteria	Pseudomonadota	Gammaproteobacteria	Gammaproteobacteria_unclassified	Gammaproteobacteria_unclassified	Gammaproteobacteria_unclassified
OTU168	treatmentOrder	medium	1.04514	0.596848	94	32	0.0856223	0.461274	Bacteria	Pseudomonadota	Gammaproteobacteria	Gammaproteobacteria_unclassified	Gammaproteobacteria_unclassified	Gammaproteobacteria_unclassified
OTU168	scaledBiteRate	scaledBiteRate	-0.172057	0.137878	94	32	0.21668	0.663129	Bacteria	Pseudomonadota	Gammaproteobacteria	Gammaproteobacteria_unclassified	Gammaproteobacteria_unclassified	Gammaproteobacteria_unclassified
OTU168	scaledmetRate	scaledmetRate	-0.107524	0.155353	94	32	0.49087	0.863371	Bacteria	Pseudomonadota	Gammaproteobacteria	Gammaproteobacteria_unclassified	Gammaproteobacteria_unclassified	Gammaproteobacteria_unclassified
OTU168	treatmentOrder	low	0.592655	0.520332	94	32	0.258107	0.7071	Bacteria	Pseudomonadota	Gammaproteobacteria	Gammaproteobacteria_unclassified	Gammaproteobacteria_unclassified	Gammaproteobacteria_unclassified
OTU168	scaledSpeed	scaledSpeed	-0.0129131	0.121263	94	32	0.915569	0.981682	Bacteria	Pseudomonadota	Gammaproteobacteria	Gammaproteobacteria_unclassified	Gammaproteobacteria_unclassified	Gammaproteobacteria_unclassified
OTU168	treatmentOrder	xHigh	-1.29163	0.549781	94	32	0.0215262	0.22685	Bacteria	Pseudomonadota	Gammaproteobacteria	Gammaproteobacteria_unclassified	Gammaproteobacteria_unclassified	Gammaproteobacteria_unclassified
OTU1686	scaledmetRate	scaledmetRate	-0.237782	0.11123	94	17	0.0358442	0.303598	Bacteria	Pseudomonadota	Gammaproteobacteria	Pseudomonadales	Pseudomonadaceae	Pseudomonas
OTU1686	scaledSpeed	scaledSpeed	0.0146079	0.107528	94	17	0.892258	0.978002	Bacteria	Pseudomonadota	Gammaproteobacteria	Pseudomonadales	Pseudomonadaceae	Pseudomonas
OTU1686	scaledThig	scaledThig	0.346448	0.109177	94	17	0.00210464	0.05397	Bacteria	Pseudomonadota	Gammaproteobacteria	Pseudomonadales	Pseudomonadaceae	Pseudomonas
OTU1686	scaledBiteRate	scaledBiteRate	0.143301	0.11692	94	17	0.22369	0.668724	Bacteria	Pseudomonadota	Gammaproteobacteria	Pseudomonadales	Pseudomonadaceae	Pseudomonas
OTU1686	treatmentOrder	xHigh	-0.216878	0.322729	94	17	0.504156	0.871762	Bacteria	Pseudomonadota	Gammaproteobacteria	Pseudomonadales	Pseudomonadaceae	Pseudomonas
OTU1686	treatmentOrder	low	0.380191	0.308338	94	17	0.22274	0.668709	Bacteria	Pseudomonadota	Gammaproteobacteria	Pseudomonadales	Pseudomonadaceae	Pseudomonas
OTU1686	treatmentOrder	medium	0.219661	0.323196	94	17	0.499612	0.870438	Bacteria	Pseudomonadota	Gammaproteobacteria	Pseudomonadales	Pseudomonadaceae	Pseudomonas
OTU169	scaledThig	scaledThig	-0.537568	0.184862	94	23	0.00498494	0.0959602	Bacteria	Pseudomonadota	Gammaproteobacteria	Enterobacterales	Enterobacteriaceae	Escherichia/Shigella
OTU169	scaledmetRate	scaledmetRate	-0.116808	0.210613	94	23	0.580621	0.893244	Bacteria	Pseudomonadota	Gammaproteobacteria	Enterobacterales	Enterobacteriaceae	Escherichia/Shigella
OTU169	scaledSpeed	scaledSpeed	-0.121137	0.183024	94	23	0.510415	0.872572	Bacteria	Pseudomonadota	Gammaproteobacteria	Enterobacterales	Enterobacteriaceae	Escherichia/Shigella
OTU169	scaledBiteRate	scaledBiteRate	-0.376115	0.202635	94	23	0.0674646	0.41272	Bacteria	Pseudomonadota	Gammaproteobacteria	Enterobacterales	Enterobacteriaceae	Escherichia/Shigella
OTU169	treatmentOrder	xHigh	-1.12138	0.656363	94	23	0.0930461	0.479341	Bacteria	Pseudomonadota	Gammaproteobacteria	Enterobacterales	Enterobacteriaceae	Escherichia/Shigella
OTU169	treatmentOrder	low	0.0787242	0.631512	94	23	0.90123	0.978861	Bacteria	Pseudomonadota	Gammaproteobacteria	Enterobacterales	Enterobacteriaceae	Escherichia/Shigella
OTU169	treatmentOrder	medium	-0.291594	0.67504	94	23	0.667821	0.929277	Bacteria	Pseudomonadota	Gammaproteobacteria	Enterobacterales	Enterobacteriaceae	Escherichia/Shigella
OTU1692	scaledmetRate	scaledmetRate	0.0478185	0.0898029	94	12	0.595765	0.903456	Bacteria	Pseudomonadota	Betaproteobacteria	Burkholderiales	Oxalobacteraceae	Massilia
OTU1692	treatmentOrder	medium	-0.0961468	0.258028	94	12	0.710347	0.940214	Bacteria	Pseudomonadota	Betaproteobacteria	Burkholderiales	Oxalobacteraceae	Massilia
OTU1692	scaledThig	scaledThig	0.100784	0.0897255	94	12	0.264457	0.711613	Bacteria	Pseudomonadota	Betaproteobacteria	Burkholderiales	Oxalobacteraceae	Massilia
OTU1692	scaledBiteRate	scaledBiteRate	-0.225436	0.095806	94	12	0.0209017	0.225201	Bacteria	Pseudomonadota	Betaproteobacteria	Burkholderiales	Oxalobacteraceae	Massilia
OTU1692	treatmentOrder	low	-0.46044	0.246311	94	12	0.0649789	0.407607	Bacteria	Pseudomonadota	Betaproteobacteria	Burkholderiales	Oxalobacteraceae	Massilia
OTU1692	treatmentOrder	xHigh	-0.59791	0.258529	94	12	0.023125	0.236366	Bacteria	Pseudomonadota	Betaproteobacteria	Burkholderiales	Oxalobacteraceae	Massilia
OTU1692	scaledSpeed	scaledSpeed	-0.0334701	0.0882245	94	12	0.705345	0.940214	Bacteria	Pseudomonadota	Betaproteobacteria	Burkholderiales	Oxalobacteraceae	Massilia
OTU1694	scaledThig	scaledThig	-0.0545594	0.110317	94	14	0.622164	0.911993	Bacteria	Bacteroidota	Flavobacteriia	Flavobacteriales	Flavobacteriaceae	Flavobacterium
OTU1694	scaledSpeed	scaledSpeed	-0.0742834	0.108471	94	14	0.495298	0.866247	Bacteria	Bacteroidota	Flavobacteriia	Flavobacteriales	Flavobacteriaceae	Flavobacterium
OTU1694	treatmentOrder	xHigh	0.166807	0.317859	94	14	0.601083	0.907992	Bacteria	Bacteroidota	Flavobacteriia	Flavobacteriales	Flavobacteriaceae	Flavobacterium
OTU1694	treatmentOrder	medium	-0.0465511	0.317242	94	14	0.883683	0.97647	Bacteria	Bacteroidota	Flavobacteriia	Flavobacteriales	Flavobacteriaceae	Flavobacterium
OTU1694	scaledmetRate	scaledmetRate	-0.0169463	0.110412	94	14	0.878377	0.974943	Bacteria	Bacteroidota	Flavobacteriia	Flavobacteriales	Flavobacteriaceae	Flavobacterium
OTU1694	scaledBiteRate	scaledBiteRate	-0.206333	0.117792	94	14	0.0833968	0.456508	Bacteria	Bacteroidota	Flavobacteriia	Flavobacteriales	Flavobacteriaceae	Flavobacterium
OTU1694	treatmentOrder	low	-0.165693	0.302837	94	14	0.585703	0.895881	Bacteria	Bacteroidota	Flavobacteriia	Flavobacteriales	Flavobacteriaceae	Flavobacterium
OTU1697	treatmentOrder	low	-0.126233	0.241401	94	17	0.602375	0.90806	Bacteria	Bacteroidota	Flavobacteriia	Flavobacteriales	Flavobacteriaceae	Flavobacterium
OTU1697	treatmentOrder	medium	0.662427	0.252884	94	17	0.0104079	0.149516	Bacteria	Bacteroidota	Flavobacteriia	Flavobacteriales	Flavobacteriaceae	Flavobacterium
OTU1697	scaledThig	scaledThig	-0.055007	0.0879368	94	17	0.53328	0.875429	Bacteria	Bacteroidota	Flavobacteriia	Flavobacteriales	Flavobacteriaceae	Flavobacterium
OTU1697	treatmentOrder	xHigh	0.249062	0.253375	94	17	0.328375	0.755793	Bacteria	Bacteroidota	Flavobacteriia	Flavobacteriales	Flavobacteriaceae	Flavobacterium
OTU1697	scaledSpeed	scaledSpeed	0.0547205	0.0864657	94	17	0.528506	0.875378	Bacteria	Bacteroidota	Flavobacteriia	Flavobacteriales	Flavobacteriaceae	Flavobacterium
OTU1697	scaledBiteRate	scaledBiteRate	-0.0435701	0.0938961	94	17	0.643803	0.919604	Bacteria	Bacteroidota	Flavobacteriia	Flavobacteriales	Flavobacteriaceae	Flavobacterium
OTU1697	scaledmetRate	scaledmetRate	-0.0192453	0.0880127	94	17	0.827429	0.9667	Bacteria	Bacteroidota	Flavobacteriia	Flavobacteriales	Flavobacteriaceae	Flavobacterium
OTU1698	treatmentOrder	low	-0.154232	0.396666	94	24	0.699018	0.940214	Bacteria	Pseudomonadota	Gammaproteobacteria	Pseudomonadales	Pseudomonadaceae	Pseudomonas
OTU1698	treatmentOrder	xHigh	0.523027	0.416338	94	24	0.214195	0.661064	Bacteria	Pseudomonadota	Gammaproteobacteria	Pseudomonadales	Pseudomonadaceae	Pseudomonas
OTU1698	treatmentOrder	medium	0.805919	0.415535	94	24	0.0580044	0.388152	Bacteria	Pseudomonadota	Gammaproteobacteria	Pseudomonadales	Pseudomonadaceae	Pseudomonas
OTU1698	scaledBiteRate	scaledBiteRate	-0.0348488	0.154277	94	24	0.821827	0.964906	Bacteria	Pseudomonadota	Gammaproteobacteria	Pseudomonadales	Pseudomonadaceae	Pseudomonas
OTU1698	scaledmetRate	scaledmetRate	-0.0713799	0.144617	94	24	0.623156	0.911993	Bacteria	Pseudomonadota	Gammaproteobacteria	Pseudomonadales	Pseudomonadaceae	Pseudomonas
OTU1698	scaledSpeed	scaledSpeed	-0.0662124	0.142068	94	24	0.642352	0.919604	Bacteria	Pseudomonadota	Gammaproteobacteria	Pseudomonadales	Pseudomonadaceae	Pseudomonas
OTU1698	scaledThig	scaledThig	0.174306	0.144485	94	24	0.230997	0.672807	Bacteria	Pseudomonadota	Gammaproteobacteria	Pseudomonadales	Pseudomonadaceae	Pseudomonas
OTU17	scaledThig	scaledThig	-0.709252	0.19799	94	91	0.000624506	0.0229715	Bacteria	Pseudomonadota	Gammaproteobacteria	Enterobacterales	Enterobacteriaceae	Enterobacteriaceae_unclassified
OTU17	treatmentOrder	medium	1.40092	0.700868	94	91	0.0510626	0.360057	Bacteria	Pseudomonadota	Gammaproteobacteria	Enterobacterales	Enterobacteriaceae	Enterobacteriaceae_unclassified
OTU17	scaledBiteRate	scaledBiteRate	0.128295	0.216313	94	91	0.554844	0.883669	Bacteria	Pseudomonadota	Gammaproteobacteria	Enterobacterales	Enterobacteriaceae	Enterobacteriaceae_unclassified
OTU17	treatmentOrder	low	-0.82586	0.658682	94	91	0.214799	0.661228	Bacteria	Pseudomonadota	Gammaproteobacteria	Enterobacterales	Enterobacteriaceae	Enterobacteriaceae_unclassified
OTU17	scaledmetRate	scaledmetRate	0.720695	0.222304	94	91	0.00170412	0.0468633	Bacteria	Pseudomonadota	Gammaproteobacteria	Enterobacterales	Enterobacteriaceae	Enterobacteriaceae_unclassified
OTU17	treatmentOrder	xHigh	1.81701	0.68453	94	91	0.0101621	0.147871	Bacteria	Pseudomonadota	Gammaproteobacteria	Enterobacterales	Enterobacteriaceae	Enterobacteriaceae_unclassified
OTU17	scaledSpeed	scaledSpeed	-0.309168	0.195998	94	91	0.119173	0.532271	Bacteria	Pseudomonadota	Gammaproteobacteria	Enterobacterales	Enterobacteriaceae	Enterobacteriaceae_unclassified
OTU170	scaledmetRate	scaledmetRate	0.0272703	0.212357	94	32	0.898131	0.978752	Bacteria	Pseudomonadota	Gammaproteobacteria	Alteromonadales	Shewanellaceae	Shewanella
OTU170	treatmentOrder	xHigh	3.67332	0.646737	94	32	4.04913e-07	6.49549e-05	Bacteria	Pseudomonadota	Gammaproteobacteria	Alteromonadales	Shewanellaceae	Shewanella
OTU170	scaledThig	scaledThig	-0.13992	0.191901	94	32	0.46825	0.853585	Bacteria	Pseudomonadota	Gammaproteobacteria	Alteromonadales	Shewanellaceae	Shewanella
OTU170	treatmentOrder	low	0.263882	0.622175	94	32	0.672993	0.930724	Bacteria	Pseudomonadota	Gammaproteobacteria	Alteromonadales	Shewanellaceae	Shewanella
OTU170	scaledSpeed	scaledSpeed	-0.316903	0.189914	94	32	0.099404	0.494026	Bacteria	Pseudomonadota	Gammaproteobacteria	Alteromonadales	Shewanellaceae	Shewanella
OTU170	scaledBiteRate	scaledBiteRate	0.0648917	0.20898	94	32	0.756979	0.948351	Bacteria	Pseudomonadota	Gammaproteobacteria	Alteromonadales	Shewanellaceae	Shewanella
OTU170	treatmentOrder	medium	0.122563	0.659502	94	32	0.853291	0.970576	Bacteria	Pseudomonadota	Gammaproteobacteria	Alteromonadales	Shewanellaceae	Shewanella
OTU1704	treatmentOrder	low	6.71442e-07	0.420709	94	17	0.999999	0.999999	Bacteria	Bacteroidota	Flavobacteriia	Flavobacteriales	Flavobacteriaceae	Flavobacterium
OTU1704	treatmentOrder	medium	1.00602	0.440721	94	17	0.0249164	0.245132	Bacteria	Bacteroidota	Flavobacteriia	Flavobacteriales	Flavobacteriaceae	Flavobacterium
OTU1704	scaledmetRate	scaledmetRate	0.0630591	0.153387	94	17	0.682013	0.933324	Bacteria	Bacteroidota	Flavobacteriia	Flavobacteriales	Flavobacteriaceae	Flavobacterium
OTU1704	scaledBiteRate	scaledBiteRate	0.114752	0.16364	94	17	0.485042	0.862748	Bacteria	Bacteroidota	Flavobacteriia	Flavobacteriales	Flavobacteriaceae	Flavobacterium
OTU1704	scaledThig	scaledThig	-0.0683282	0.153255	94	17	0.656828	0.924936	Bacteria	Bacteroidota	Flavobacteriia	Flavobacteriales	Flavobacteriaceae	Flavobacterium
OTU1704	treatmentOrder	xHigh	0.0318331	0.441577	94	17	0.942698	0.987946	Bacteria	Bacteroidota	Flavobacteriia	Flavobacteriales	Flavobacteriaceae	Flavobacterium
OTU1704	scaledSpeed	scaledSpeed	0.0167207	0.150691	94	17	0.911906	0.981682	Bacteria	Bacteroidota	Flavobacteriia	Flavobacteriales	Flavobacteriaceae	Flavobacterium
OTU171	treatmentOrder	low	0.51739	0.603345	94	34	0.393951	0.803627	Bacteria	Pseudomonadota	Alphaproteobacteria	Alphaproteobacteria_unclassified	Alphaproteobacteria_unclassified	Alphaproteobacteria_unclassified
OTU171	treatmentOrder	medium	2.51023	0.66394	94	34	0.00038642	0.0164086	Bacteria	Pseudomonadota	Alphaproteobacteria	Alphaproteobacteria_unclassified	Alphaproteobacteria_unclassified	Alphaproteobacteria_unclassified
OTU171	treatmentOrder	xHigh	-0.855781	0.630158	94	34	0.178879	0.621984	Bacteria	Pseudomonadota	Alphaproteobacteria	Alphaproteobacteria_unclassified	Alphaproteobacteria_unclassified	Alphaproteobacteria_unclassified
OTU171	scaledThig	scaledThig	0.0796736	0.157464	94	34	0.614597	0.911993	Bacteria	Pseudomonadota	Alphaproteobacteria	Alphaproteobacteria_unclassified	Alphaproteobacteria_unclassified	Alphaproteobacteria_unclassified
OTU171	scaledBiteRate	scaledBiteRate	0.0890639	0.174901	94	34	0.61219	0.91087	Bacteria	Pseudomonadota	Alphaproteobacteria	Alphaproteobacteria_unclassified	Alphaproteobacteria_unclassified	Alphaproteobacteria_unclassified
OTU171	scaledSpeed	scaledSpeed	-0.0419823	0.155711	94	34	0.788332	0.957941	Bacteria	Pseudomonadota	Alphaproteobacteria	Alphaproteobacteria_unclassified	Alphaproteobacteria_unclassified	Alphaproteobacteria_unclassified
OTU171	scaledmetRate	scaledmetRate	0.261545	0.190262	94	34	0.172843	0.615377	Bacteria	Pseudomonadota	Alphaproteobacteria	Alphaproteobacteria_unclassified	Alphaproteobacteria_unclassified	Alphaproteobacteria_unclassified
OTU172	scaledSpeed	scaledSpeed	0.0615067	0.291103	94	33	0.833201	0.966729	Bacteria	Bacteria_unclassified	Bacteria_unclassified	Bacteria_unclassified	Bacteria_unclassified	Bacteria_unclassified
OTU172	treatmentOrder	xHigh	-0.46879	0.942078	94	33	0.620534	0.911993	Bacteria	Bacteria_unclassified	Bacteria_unclassified	Bacteria_unclassified	Bacteria_unclassified	Bacteria_unclassified
OTU172	scaledmetRate	scaledmetRate	0.0750727	0.315869	94	33	0.812744	0.963848	Bacteria	Bacteria_unclassified	Bacteria_unclassified	Bacteria_unclassified	Bacteria_unclassified	Bacteria_unclassified
OTU172	treatmentOrder	medium	-1.45836	0.953396	94	33	0.131901	0.55318	Bacteria	Bacteria_unclassified	Bacteria_unclassified	Bacteria_unclassified	Bacteria_unclassified	Bacteria_unclassified
OTU172	scaledThig	scaledThig	-0.351711	0.294503	94	33	0.235976	0.680021	Bacteria	Bacteria_unclassified	Bacteria_unclassified	Bacteria_unclassified	Bacteria_unclassified	Bacteria_unclassified
OTU172	treatmentOrder	low	0.938953	0.904935	94	33	0.303679	0.74029	Bacteria	Bacteria_unclassified	Bacteria_unclassified	Bacteria_unclassified	Bacteria_unclassified	Bacteria_unclassified
OTU172	scaledBiteRate	scaledBiteRate	-0.393634	0.318554	94	33	0.220055	0.664715	Bacteria	Bacteria_unclassified	Bacteria_unclassified	Bacteria_unclassified	Bacteria_unclassified	Bacteria_unclassified
OTU1724	scaledSpeed	scaledSpeed	-0.23876	0.12159	94	14	0.0528021	0.366946	Bacteria	Pseudomonadota	Betaproteobacteria	Burkholderiales	Comamonadaceae	Polaromonas
OTU1724	treatmentOrder	medium	0.0992412	0.355612	94	14	0.78086	0.954727	Bacteria	Pseudomonadota	Betaproteobacteria	Burkholderiales	Comamonadaceae	Polaromonas
OTU1724	scaledBiteRate	scaledBiteRate	-0.314601	0.132039	94	14	0.019393	0.215631	Bacteria	Pseudomonadota	Betaproteobacteria	Burkholderiales	Comamonadaceae	Polaromonas
OTU1724	treatmentOrder	xHigh	-0.195869	0.356303	94	14	0.583933	0.894845	Bacteria	Pseudomonadota	Betaproteobacteria	Burkholderiales	Comamonadaceae	Polaromonas
OTU1724	treatmentOrder	low	-0.51571	0.339465	94	14	0.132384	0.554398	Bacteria	Pseudomonadota	Betaproteobacteria	Burkholderiales	Comamonadaceae	Polaromonas
OTU1724	scaledThig	scaledThig	0.135695	0.123659	94	14	0.275559	0.717696	Bacteria	Pseudomonadota	Betaproteobacteria	Burkholderiales	Comamonadaceae	Polaromonas
OTU1724	scaledmetRate	scaledmetRate	-0.066105	0.123766	94	14	0.594641	0.902985	Bacteria	Pseudomonadota	Betaproteobacteria	Burkholderiales	Comamonadaceae	Polaromonas
OTU173	scaledSpeed	scaledSpeed	-0.180319	0.225126	94	44	0.425531	0.824231	Bacteria	Verrucomicrobiota	Opitutia	Opitutia_unclassified	Opitutia_unclassified	Opitutia_unclassified
OTU173	scaledBiteRate	scaledBiteRate	-0.181048	0.246109	94	44	0.464019	0.851249	Bacteria	Verrucomicrobiota	Opitutia	Opitutia_unclassified	Opitutia_unclassified	Opitutia_unclassified
OTU173	treatmentOrder	medium	-0.796831	0.728933	94	44	0.279476	0.720918	Bacteria	Verrucomicrobiota	Opitutia	Opitutia_unclassified	Opitutia_unclassified	Opitutia_unclassified
OTU173	scaledmetRate	scaledmetRate	0.247937	0.242791	94	44	0.310313	0.745448	Bacteria	Verrucomicrobiota	Opitutia	Opitutia_unclassified	Opitutia_unclassified	Opitutia_unclassified
OTU173	treatmentOrder	low	-0.944687	0.692539	94	44	0.178049	0.621613	Bacteria	Verrucomicrobiota	Opitutia	Opitutia_unclassified	Opitutia_unclassified	Opitutia_unclassified
OTU173	scaledThig	scaledThig	0.0686813	0.227835	94	44	0.76387	0.950091	Bacteria	Verrucomicrobiota	Opitutia	Opitutia_unclassified	Opitutia_unclassified	Opitutia_unclassified
OTU173	treatmentOrder	xHigh	1.79732	0.721308	94	44	0.0155861	0.191104	Bacteria	Verrucomicrobiota	Opitutia	Opitutia_unclassified	Opitutia_unclassified	Opitutia_unclassified
OTU1730	treatmentOrder	low	-0.363023	0.461198	94	24	0.434793	0.831433	Bacteria	Bacteroidota	Flavobacteriia	Flavobacteriales	Flavobacteriaceae	Flavobacterium
OTU1730	scaledSpeed	scaledSpeed	-0.05008	0.158293	94	24	0.752502	0.947564	Bacteria	Bacteroidota	Flavobacteriia	Flavobacteriales	Flavobacteriaceae	Flavobacterium
OTU1730	scaledmetRate	scaledmetRate	-0.0685472	0.165315	94	24	0.679619	0.932305	Bacteria	Bacteroidota	Flavobacteriia	Flavobacteriales	Flavobacteriaceae	Flavobacterium
OTU1730	scaledBiteRate	scaledBiteRate	-0.000867727	0.172289	94	24	0.995993	0.999999	Bacteria	Bacteroidota	Flavobacteriia	Flavobacteriales	Flavobacteriaceae	Flavobacterium
OTU1730	treatmentOrder	medium	0.554963	0.483718	94	24	0.256761	0.70576	Bacteria	Bacteroidota	Flavobacteriia	Flavobacteriales	Flavobacteriaceae	Flavobacterium
OTU1730	treatmentOrder	xHigh	1.33694	0.482048	94	24	0.00752297	0.125564	Bacteria	Bacteroidota	Flavobacteriia	Flavobacteriales	Flavobacteriaceae	Flavobacterium
OTU1730	scaledThig	scaledThig	0.149997	0.160579	94	24	0.352975	0.771859	Bacteria	Bacteroidota	Flavobacteriia	Flavobacteriales	Flavobacteriaceae	Flavobacterium
OTU1738	scaledSpeed	scaledSpeed	0.03663	0.0800798	94	10	0.648524	0.922242	Bacteria	Verrucomicrobiota	Verrucomicrobiia	Verrucomicrobiales	Verrucomicrobiaceae	Verrucomicrobiaceae_unclassified
OTU1738	scaledmetRate	scaledmetRate	0.0475416	0.0815125	94	10	0.561256	0.8868	Bacteria	Verrucomicrobiota	Verrucomicrobiia	Verrucomicrobiales	Verrucomicrobiaceae	Verrucomicrobiaceae_unclassified
OTU1738	treatmentOrder	xHigh	-0.434607	0.234662	94	10	0.0674493	0.41272	Bacteria	Verrucomicrobiota	Verrucomicrobiia	Verrucomicrobiales	Verrucomicrobiaceae	Verrucomicrobiaceae_unclassified
OTU1738	scaledBiteRate	scaledBiteRate	-0.119153	0.0869614	94	10	0.174195	0.616407	Bacteria	Verrucomicrobiota	Verrucomicrobiia	Verrucomicrobiales	Verrucomicrobiaceae	Verrucomicrobiaceae_unclassified
OTU1738	treatmentOrder	medium	0.0148096	0.234207	94	10	0.949728	0.989726	Bacteria	Verrucomicrobiota	Verrucomicrobiia	Verrucomicrobiales	Verrucomicrobiaceae	Verrucomicrobiaceae_unclassified
OTU1738	treatmentOrder	low	-0.421842	0.223572	94	10	0.0625576	0.399699	Bacteria	Verrucomicrobiota	Verrucomicrobiia	Verrucomicrobiales	Verrucomicrobiaceae	Verrucomicrobiaceae_unclassified
OTU1738	scaledThig	scaledThig	0.0270131	0.0814422	94	10	0.740935	0.946055	Bacteria	Verrucomicrobiota	Verrucomicrobiia	Verrucomicrobiales	Verrucomicrobiaceae	Verrucomicrobiaceae_unclassified
OTU174	treatmentOrder	medium	2.67655	0.834863	94	71	0.00236172	0.0580381	Bacteria	Bacteroidota	Flavobacteriia	Flavobacteriales	Flavobacteriaceae	Flavobacterium
OTU174	treatmentOrder	xHigh	1.80029	0.816927	94	71	0.0314685	0.283511	Bacteria	Bacteroidota	Flavobacteriia	Flavobacteriales	Flavobacteriaceae	Flavobacterium
OTU174	scaledSpeed	scaledSpeed	-0.199797	0.236617	94	71	0.401276	0.80942	Bacteria	Bacteroidota	Flavobacteriia	Flavobacteriales	Flavobacteriaceae	Flavobacterium
OTU174	treatmentOrder	low	0.316944	0.78603	94	71	0.68826	0.936104	Bacteria	Bacteroidota	Flavobacteriia	Flavobacteriales	Flavobacteriaceae	Flavobacterium
OTU174	scaledThig	scaledThig	-0.00521494	0.239049	94	71	0.982657	0.998158	Bacteria	Bacteroidota	Flavobacteriia	Flavobacteriales	Flavobacteriaceae	Flavobacterium
OTU174	scaledBiteRate	scaledBiteRate	-0.0932504	0.260788	94	71	0.721631	0.940302	Bacteria	Bacteroidota	Flavobacteriia	Flavobacteriales	Flavobacteriaceae	Flavobacterium
OTU174	scaledmetRate	scaledmetRate	-0.119215	0.266651	94	71	0.655978	0.924936	Bacteria	Bacteroidota	Flavobacteriia	Flavobacteriales	Flavobacteriaceae	Flavobacterium
OTU175	treatmentOrder	medium	-0.219379	0.71295	94	44	0.759625	0.948351	Bacteria	Pseudomonadota	Alphaproteobacteria	Alphaproteobacteria_unclassified	Alphaproteobacteria_unclassified	Alphaproteobacteria_unclassified
OTU175	scaledBiteRate	scaledBiteRate	-0.028518	0.220959	94	44	0.897643	0.978752	Bacteria	Pseudomonadota	Alphaproteobacteria	Alphaproteobacteria_unclassified	Alphaproteobacteria_unclassified	Alphaproteobacteria_unclassified
OTU175	scaledSpeed	scaledSpeed	-0.0143618	0.200302	94	44	0.943045	0.987946	Bacteria	Pseudomonadota	Alphaproteobacteria	Alphaproteobacteria_unclassified	Alphaproteobacteria_unclassified	Alphaproteobacteria_unclassified
OTU175	treatmentOrder	xHigh	-1.64535	0.696783	94	44	0.021575	0.22695	Bacteria	Pseudomonadota	Alphaproteobacteria	Alphaproteobacteria_unclassified	Alphaproteobacteria_unclassified	Alphaproteobacteria_unclassified
OTU175	scaledmetRate	scaledmetRate	0.0854525	0.226683	94	44	0.707153	0.940214	Bacteria	Pseudomonadota	Alphaproteobacteria	Alphaproteobacteria_unclassified	Alphaproteobacteria_unclassified	Alphaproteobacteria_unclassified
OTU175	treatmentOrder	low	-0.515549	0.670463	94	44	0.44505	0.836098	Bacteria	Pseudomonadota	Alphaproteobacteria	Alphaproteobacteria_unclassified	Alphaproteobacteria_unclassified	Alphaproteobacteria_unclassified
OTU175	scaledThig	scaledThig	0.0486428	0.202346	94	44	0.810734	0.962976	Bacteria	Pseudomonadota	Alphaproteobacteria	Alphaproteobacteria_unclassified	Alphaproteobacteria_unclassified	Alphaproteobacteria_unclassified
OTU176	scaledmetRate	scaledmetRate	-0.06814	0.181233	94	32	0.707859	0.940214	Bacteria	Verrucomicrobiota	Opitutia	Opitutia_unclassified	Opitutia_unclassified	Opitutia_unclassified
OTU176	treatmentOrder	xHigh	2.03068	0.590323	94	32	0.000994289	0.0315495	Bacteria	Verrucomicrobiota	Opitutia	Opitutia_unclassified	Opitutia_unclassified	Opitutia_unclassified
OTU176	treatmentOrder	medium	-0.274594	0.617691	94	32	0.658354	0.924936	Bacteria	Verrucomicrobiota	Opitutia	Opitutia_unclassified	Opitutia_unclassified	Opitutia_unclassified
OTU176	scaledSpeed	scaledSpeed	0.130405	0.150495	94	32	0.389356	0.801615	Bacteria	Verrucomicrobiota	Opitutia	Opitutia_unclassified	Opitutia_unclassified	Opitutia_unclassified
OTU176	scaledBiteRate	scaledBiteRate	-0.177653	0.168428	94	32	0.295021	0.737327	Bacteria	Verrucomicrobiota	Opitutia	Opitutia_unclassified	Opitutia_unclassified	Opitutia_unclassified
OTU176	treatmentOrder	low	0.191313	0.566315	94	32	0.736485	0.945199	Bacteria	Verrucomicrobiota	Opitutia	Opitutia_unclassified	Opitutia_unclassified	Opitutia_unclassified
OTU176	scaledThig	scaledThig	0.0151716	0.152109	94	32	0.920848	0.983729	Bacteria	Verrucomicrobiota	Opitutia	Opitutia_unclassified	Opitutia_unclassified	Opitutia_unclassified
OTU1765	treatmentOrder	medium	0.335194	0.330037	94	18	0.312657	0.747422	Bacteria	Bacteroidota	Flavobacteriia	Flavobacteriales	Flavobacteriaceae	Flavobacterium
OTU1765	treatmentOrder	low	0.105204	0.315051	94	18	0.739249	0.945341	Bacteria	Bacteroidota	Flavobacteriia	Flavobacteriales	Flavobacteriaceae	Flavobacterium
OTU1765	treatmentOrder	xHigh	0.884613	0.330678	94	18	0.0089407	0.138797	Bacteria	Bacteroidota	Flavobacteriia	Flavobacteriales	Flavobacteriaceae	Flavobacterium
OTU1765	scaledmetRate	scaledmetRate	-0.111601	0.114865	94	18	0.333982	0.759046	Bacteria	Bacteroidota	Flavobacteriia	Flavobacteriales	Flavobacteriaceae	Flavobacterium
OTU1765	scaledBiteRate	scaledBiteRate	-0.0121713	0.122543	94	18	0.921113	0.983729	Bacteria	Bacteroidota	Flavobacteriia	Flavobacteriales	Flavobacteriaceae	Flavobacterium
OTU1765	scaledSpeed	scaledSpeed	-0.0049078	0.112846	94	18	0.965411	0.994337	Bacteria	Bacteroidota	Flavobacteriia	Flavobacteriales	Flavobacteriaceae	Flavobacterium
OTU1765	scaledThig	scaledThig	0.128443	0.114766	94	18	0.266181	0.712324	Bacteria	Bacteroidota	Flavobacteriia	Flavobacteriales	Flavobacteriaceae	Flavobacterium
OTU1768	scaledThig	scaledThig	0.00422214	0.251306	94	50	0.98664	0.998396	Bacteria	Pseudomonadota	Gammaproteobacteria	Pseudomonadales	Pseudomonadaceae	Pseudomonas
OTU1768	scaledBiteRate	scaledBiteRate	0.0839904	0.273706	94	50	0.759741	0.948351	Bacteria	Pseudomonadota	Gammaproteobacteria	Pseudomonadales	Pseudomonadaceae	Pseudomonas
OTU1768	scaledSpeed	scaledSpeed	0.116326	0.248707	94	50	0.641335	0.919604	Bacteria	Pseudomonadota	Gammaproteobacteria	Pseudomonadales	Pseudomonadaceae	Pseudomonas
OTU1768	scaledmetRate	scaledmetRate	-0.184268	0.278247	94	50	0.509644	0.872572	Bacteria	Pseudomonadota	Gammaproteobacteria	Pseudomonadales	Pseudomonadaceae	Pseudomonas
OTU1768	treatmentOrder	low	0.280462	0.815558	94	50	0.732091	0.943869	Bacteria	Pseudomonadota	Gammaproteobacteria	Pseudomonadales	Pseudomonadaceae	Pseudomonas
OTU1768	treatmentOrder	medium	0.619932	0.864601	94	50	0.476425	0.857921	Bacteria	Pseudomonadota	Gammaproteobacteria	Pseudomonadales	Pseudomonadaceae	Pseudomonas
OTU1768	treatmentOrder	xHigh	2.25705	0.847743	94	50	0.00983721	0.145294	Bacteria	Pseudomonadota	Gammaproteobacteria	Pseudomonadales	Pseudomonadaceae	Pseudomonas
OTU177	scaledmetRate	scaledmetRate	0.158382	0.203014	94	31	0.437547	0.833012	Bacteria	Bacteroidota	Bacteroidota_unclassified	Bacteroidota_unclassified	Bacteroidota_unclassified	Bacteroidota_unclassified
OTU177	treatmentOrder	xHigh	-1.164	0.614902	94	31	0.0631373	0.400239	Bacteria	Bacteroidota	Bacteroidota_unclassified	Bacteroidota_unclassified	Bacteroidota_unclassified	Bacteroidota_unclassified
OTU177	scaledSpeed	scaledSpeed	0.0397624	0.18292	94	31	0.828502	0.966729	Bacteria	Bacteroidota	Bacteroidota_unclassified	Bacteroidota_unclassified	Bacteroidota_unclassified	Bacteroidota_unclassified
OTU177	treatmentOrder	low	0.659121	0.591404	94	31	0.269557	0.716191	Bacteria	Bacteroidota	Bacteroidota_unclassified	Bacteroidota_unclassified	Bacteroidota_unclassified	Bacteroidota_unclassified
OTU177	scaledThig	scaledThig	0.234385	0.184875	94	31	0.208818	0.656821	Bacteria	Bacteroidota	Bacteroidota_unclassified	Bacteroidota_unclassified	Bacteroidota_unclassified	Bacteroidota_unclassified
OTU177	treatmentOrder	medium	0.0875633	0.625788	94	31	0.889257	0.978002	Bacteria	Bacteroidota	Bacteroidota_unclassified	Bacteroidota_unclassified	Bacteroidota_unclassified	Bacteroidota_unclassified
OTU177	scaledBiteRate	scaledBiteRate	-0.128466	0.200988	94	31	0.524525	0.874209	Bacteria	Bacteroidota	Bacteroidota_unclassified	Bacteroidota_unclassified	Bacteroidota_unclassified	Bacteroidota_unclassified
OTU1775	scaledBiteRate	scaledBiteRate	-0.14138	0.0937379	94	14	0.13516	0.557152	Bacteria	Pseudomonadota	Gammaproteobacteria	Pseudomonadales	Pseudomonadaceae	Pseudomonadaceae_unclassified
OTU1775	treatmentOrder	xHigh	0.373026	0.256565	94	14	0.151532	0.58476	Bacteria	Pseudomonadota	Gammaproteobacteria	Pseudomonadales	Pseudomonadaceae	Pseudomonadaceae_unclassified
OTU1775	scaledSpeed	scaledSpeed	-0.0712239	0.0862544	94	14	0.41125	0.815265	Bacteria	Pseudomonadota	Gammaproteobacteria	Pseudomonadales	Pseudomonadaceae	Pseudomonadaceae_unclassified
OTU1775	scaledThig	scaledThig	0.0639194	0.0876291	94	14	0.467755	0.853585	Bacteria	Pseudomonadota	Gammaproteobacteria	Pseudomonadales	Pseudomonadaceae	Pseudomonadaceae_unclassified
OTU1775	treatmentOrder	low	0.13746	0.244886	94	14	0.577016	0.891457	Bacteria	Pseudomonadota	Gammaproteobacteria	Pseudomonadales	Pseudomonadaceae	Pseudomonadaceae_unclassified
OTU1775	scaledmetRate	scaledmetRate	-0.0407274	0.0886915	94	14	0.647494	0.921696	Bacteria	Pseudomonadota	Gammaproteobacteria	Pseudomonadales	Pseudomonadaceae	Pseudomonadaceae_unclassified
OTU1775	treatmentOrder	medium	-0.0788662	0.256614	94	14	0.759858	0.948351	Bacteria	Pseudomonadota	Gammaproteobacteria	Pseudomonadales	Pseudomonadaceae	Pseudomonadaceae_unclassified
OTU1778	scaledSpeed	scaledSpeed	0.193155	0.113347	94	20	0.0921118	0.47751	Bacteria	Bacteroidota	Flavobacteriia	Flavobacteriales	Flavobacteriaceae	Flavobacterium
OTU1778	treatmentOrder	low	0.373249	0.341492	94	20	0.278702	0.720593	Bacteria	Bacteroidota	Flavobacteriia	Flavobacteriales	Flavobacteriaceae	Flavobacterium
OTU1778	treatmentOrder	xHigh	0.519476	0.356081	94	20	0.149515	0.5825	Bacteria	Bacteroidota	Flavobacteriia	Flavobacteriales	Flavobacteriaceae	Flavobacterium
OTU1778	scaledmetRate	scaledmetRate	-0.110231	0.120754	94	20	0.3641	0.781474	Bacteria	Bacteroidota	Flavobacteriia	Flavobacteriales	Flavobacteriaceae	Flavobacterium
OTU1778	scaledThig	scaledThig	-0.0947076	0.114803	94	20	0.411797	0.815265	Bacteria	Bacteroidota	Flavobacteriia	Flavobacteriales	Flavobacteriaceae	Flavobacterium
OTU1778	scaledBiteRate	scaledBiteRate	0.102731	0.123683	94	20	0.408536	0.815155	Bacteria	Bacteroidota	Flavobacteriia	Flavobacteriales	Flavobacteriaceae	Flavobacterium
OTU1778	treatmentOrder	medium	0.673233	0.358853	94	20	0.0657113	0.407607	Bacteria	Bacteroidota	Flavobacteriia	Flavobacteriales	Flavobacteriaceae	Flavobacterium
OTU178	scaledThig	scaledThig	0.32612	0.243656	94	46	0.184394	0.627136	Bacteria	Pseudomonadota	Betaproteobacteria	Burkholderiales	Comamonadaceae	Pseudorhodoferax
OTU178	scaledSpeed	scaledSpeed	-0.0921436	0.240214	94	46	0.702247	0.940214	Bacteria	Pseudomonadota	Betaproteobacteria	Burkholderiales	Comamonadaceae	Pseudorhodoferax
OTU178	treatmentOrder	low	0.971256	0.701389	94	46	0.171462	0.613446	Bacteria	Pseudomonadota	Betaproteobacteria	Burkholderiales	Comamonadaceae	Pseudorhodoferax
OTU178	treatmentOrder	xHigh	1.87086	0.732969	94	46	0.0132015	0.174459	Bacteria	Pseudomonadota	Betaproteobacteria	Burkholderiales	Comamonadaceae	Pseudorhodoferax
OTU178	treatmentOrder	medium	2.37262	0.735709	94	46	0.00211207	0.05397	Bacteria	Pseudomonadota	Betaproteobacteria	Burkholderiales	Comamonadaceae	Pseudorhodoferax
OTU178	scaledmetRate	scaledmetRate	-0.209886	0.251193	94	46	0.406025	0.814447	Bacteria	Pseudomonadota	Betaproteobacteria	Burkholderiales	Comamonadaceae	Pseudorhodoferax
OTU178	scaledBiteRate	scaledBiteRate	-0.0962637	0.261492	94	46	0.713684	0.940214	Bacteria	Pseudomonadota	Betaproteobacteria	Burkholderiales	Comamonadaceae	Pseudorhodoferax
OTU1789	scaledSpeed	scaledSpeed	0.0575598	0.159862	94	20	0.719735	0.940214	Bacteria	Bacteroidota	Flavobacteriia	Flavobacteriales	Flavobacteriaceae	Flavobacterium
OTU1789	treatmentOrder	medium	1.01289	0.513957	94	20	0.0537661	0.370694	Bacteria	Bacteroidota	Flavobacteriia	Flavobacteriales	Flavobacteriaceae	Flavobacterium
OTU1789	treatmentOrder	xHigh	0.880079	0.509026	94	20	0.0888047	0.469138	Bacteria	Bacteroidota	Flavobacteriia	Flavobacteriales	Flavobacteriaceae	Flavobacterium
OTU1789	treatmentOrder	low	-0.161858	0.488563	94	20	0.741591	0.946055	Bacteria	Bacteroidota	Flavobacteriia	Flavobacteriales	Flavobacteriaceae	Flavobacterium
OTU1789	scaledBiteRate	scaledBiteRate	0.0898645	0.174657	94	20	0.60824	0.908558	Bacteria	Bacteroidota	Flavobacteriia	Flavobacteriales	Flavobacteriaceae	Flavobacterium
OTU1789	scaledThig	scaledThig	-0.126147	0.161823	94	20	0.43796	0.83329	Bacteria	Bacteroidota	Flavobacteriia	Flavobacteriales	Flavobacteriaceae	Flavobacterium
OTU1789	scaledmetRate	scaledmetRate	0.163963	0.171746	94	20	0.342648	0.765304	Bacteria	Bacteroidota	Flavobacteriia	Flavobacteriales	Flavobacteriaceae	Flavobacterium
OTU179	scaledSpeed	scaledSpeed	0.0231196	0.159897	94	28	0.885476	0.976899	Bacteria	Planctomycetota	Planctomycetia	Gemmatales	Gemmataceae	Limnoglobus
OTU179	treatmentOrder	medium	1.19625	0.594913	94	28	0.0499778	0.357063	Bacteria	Planctomycetota	Planctomycetia	Gemmatales	Gemmataceae	Limnoglobus
OTU179	scaledBiteRate	scaledBiteRate	0.0813419	0.177189	94	28	0.647532	0.921696	Bacteria	Planctomycetota	Planctomycetia	Gemmatales	Gemmataceae	Limnoglobus
OTU179	treatmentOrder	xHigh	-0.537633	0.577701	94	28	0.355818	0.774474	Bacteria	Planctomycetota	Planctomycetia	Gemmatales	Gemmataceae	Limnoglobus
OTU179	scaledThig	scaledThig	0.0809931	0.161503	94	28	0.617691	0.911993	Bacteria	Planctomycetota	Planctomycetia	Gemmatales	Gemmataceae	Limnoglobus
OTU179	treatmentOrder	low	0.177607	0.555777	94	28	0.750405	0.946612	Bacteria	Planctomycetota	Planctomycetia	Gemmatales	Gemmataceae	Limnoglobus
OTU179	scaledmetRate	scaledmetRate	0.254388	0.184733	94	28	0.172102	0.614617	Bacteria	Planctomycetota	Planctomycetia	Gemmatales	Gemmataceae	Limnoglobus
OTU1793	treatmentOrder	medium	0.91487	0.332411	94	18	0.00721856	0.121326	Bacteria	Pseudomonadota	Gammaproteobacteria	Pseudomonadales	Pseudomonadaceae	Pseudomonadaceae_unclassified
OTU1793	scaledThig	scaledThig	0.120612	0.115591	94	18	0.299671	0.738914	Bacteria	Pseudomonadota	Gammaproteobacteria	Pseudomonadales	Pseudomonadaceae	Pseudomonadaceae_unclassified
OTU1793	scaledBiteRate	scaledBiteRate	0.039633	0.123425	94	18	0.748905	0.946055	Bacteria	Pseudomonadota	Gammaproteobacteria	Pseudomonadales	Pseudomonadaceae	Pseudomonadaceae_unclassified
OTU1793	scaledmetRate	scaledmetRate	-0.187131	0.115691	94	18	0.10943	0.516204	Bacteria	Pseudomonadota	Gammaproteobacteria	Pseudomonadales	Pseudomonadaceae	Pseudomonadaceae_unclassified
OTU1793	treatmentOrder	xHigh	0.436289	0.333056	94	18	0.193699	0.642511	Bacteria	Pseudomonadota	Gammaproteobacteria	Pseudomonadales	Pseudomonadaceae	Pseudomonadaceae_unclassified
OTU1793	treatmentOrder	low	0.26705	0.317317	94	18	0.402353	0.810006	Bacteria	Pseudomonadota	Gammaproteobacteria	Pseudomonadales	Pseudomonadaceae	Pseudomonadaceae_unclassified
OTU1793	scaledSpeed	scaledSpeed	-0.0418891	0.113657	94	18	0.713364	0.940214	Bacteria	Pseudomonadota	Gammaproteobacteria	Pseudomonadales	Pseudomonadaceae	Pseudomonadaceae_unclassified
OTU1796	scaledThig	scaledThig	-0.166483	0.0939919	94	23	0.0817137	0.451685	Bacteria	Pseudomonadota	Gammaproteobacteria	Aeromonadales	Aeromonadaceae	Aeromonas
OTU1796	treatmentOrder	medium	0.27089	0.387111	94	23	0.487519	0.862748	Bacteria	Pseudomonadota	Gammaproteobacteria	Aeromonadales	Aeromonadaceae	Aeromonas
OTU1796	scaledmetRate	scaledmetRate	-0.0206152	0.112591	94	23	0.855155	0.970576	Bacteria	Pseudomonadota	Gammaproteobacteria	Aeromonadales	Aeromonadaceae	Aeromonas
OTU1796	treatmentOrder	xHigh	0.884646	0.369021	94	23	0.0195406	0.216597	Bacteria	Pseudomonadota	Gammaproteobacteria	Aeromonadales	Aeromonadaceae	Aeromonas
OTU1796	treatmentOrder	low	0.891426	0.353772	94	23	0.0141496	0.183215	Bacteria	Pseudomonadota	Gammaproteobacteria	Aeromonadales	Aeromonadaceae	Aeromonas
OTU1796	scaledBiteRate	scaledBiteRate	0.091167	0.1042	94	23	0.384787	0.796624	Bacteria	Pseudomonadota	Gammaproteobacteria	Aeromonadales	Aeromonadaceae	Aeromonas
OTU1796	scaledSpeed	scaledSpeed	0.0836861	0.0929776	94	23	0.37184	0.789187	Bacteria	Pseudomonadota	Gammaproteobacteria	Aeromonadales	Aeromonadaceae	Aeromonas
OTU18	treatmentOrder	xHigh	-0.568309	0.700165	94	91	0.42013	0.821381	Bacteria	Bacteroidota	Flavobacteriia	Flavobacteriales	Flavobacteriaceae	Flavobacterium
OTU18	scaledThig	scaledThig	0.178708	0.18457	94	91	0.336728	0.762889	Bacteria	Bacteroidota	Flavobacteriia	Flavobacteriales	Flavobacteriaceae	Flavobacterium
OTU18	treatmentOrder	medium	-1.0238	0.729125	94	91	0.166775	0.605741	Bacteria	Bacteroidota	Flavobacteriia	Flavobacteriales	Flavobacteriaceae	Flavobacterium
OTU18	treatmentOrder	low	0.051646	0.672451	94	91	0.93902	0.987296	Bacteria	Bacteroidota	Flavobacteriia	Flavobacteriales	Flavobacteriaceae	Flavobacterium
OTU18	scaledBiteRate	scaledBiteRate	0.146023	0.203872	94	91	0.476253	0.857879	Bacteria	Bacteroidota	Flavobacteriia	Flavobacteriales	Flavobacteriaceae	Flavobacterium
OTU18	scaledSpeed	scaledSpeed	-0.350794	0.182668	94	91	0.0595262	0.39364	Bacteria	Bacteroidota	Flavobacteriia	Flavobacteriales	Flavobacteriaceae	Flavobacterium
OTU18	scaledmetRate	scaledmetRate	0.440177	0.21753	94	91	0.0461242	0.346635	Bacteria	Bacteroidota	Flavobacteriia	Flavobacteriales	Flavobacteriaceae	Flavobacterium
OTU180	treatmentOrder	medium	4.22415	1.10312	94	53	0.000364344	0.0157021	Bacteria	Pseudomonadota	Deltaproteobacteria	Bdellovibrionales	Bdellovibrionaceae	Bdellovibrionaceae_unclassified
OTU180	scaledmetRate	scaledmetRate	-0.153339	0.357882	94	53	0.669445	0.929301	Bacteria	Pseudomonadota	Deltaproteobacteria	Bdellovibrionales	Bdellovibrionaceae	Bdellovibrionaceae_unclassified
OTU180	scaledSpeed	scaledSpeed	-0.0138618	0.322471	94	53	0.965828	0.994449	Bacteria	Pseudomonadota	Deltaproteobacteria	Bdellovibrionales	Bdellovibrionaceae	Bdellovibrionaceae_unclassified
OTU180	treatmentOrder	xHigh	0.412621	1.08394	94	53	0.704845	0.940214	Bacteria	Pseudomonadota	Deltaproteobacteria	Bdellovibrionales	Bdellovibrionaceae	Bdellovibrionaceae_unclassified
OTU180	scaledBiteRate	scaledBiteRate	-0.547212	0.354321	94	53	0.12645	0.543162	Bacteria	Pseudomonadota	Deltaproteobacteria	Bdellovibrionales	Bdellovibrionaceae	Bdellovibrionaceae_unclassified
OTU180	scaledThig	scaledThig	0.222051	0.325918	94	53	0.497834	0.868339	Bacteria	Pseudomonadota	Deltaproteobacteria	Bdellovibrionales	Bdellovibrionaceae	Bdellovibrionaceae_unclassified
OTU180	treatmentOrder	low	-0.523126	1.04252	94	53	0.617764	0.911993	Bacteria	Pseudomonadota	Deltaproteobacteria	Bdellovibrionales	Bdellovibrionaceae	Bdellovibrionaceae_unclassified
OTU1800	scaledBiteRate	scaledBiteRate	-0.0267007	0.207243	94	34	0.897797	0.978752	Bacteria	Pseudomonadota	Gammaproteobacteria	Enterobacterales	Enterobacteriaceae	Enterobacteriaceae_unclassified
OTU1800	scaledSpeed	scaledSpeed	-0.0124745	0.18961	94	34	0.947709	0.989065	Bacteria	Pseudomonadota	Gammaproteobacteria	Enterobacterales	Enterobacteriaceae	Enterobacteriaceae_unclassified
OTU1800	treatmentOrder	medium	-0.168489	0.612562	94	34	0.784405	0.955471	Bacteria	Pseudomonadota	Gammaproteobacteria	Enterobacterales	Enterobacteriaceae	Enterobacteriaceae_unclassified
OTU1800	scaledmetRate	scaledmetRate	0.336195	0.204241	94	34	0.10379	0.503686	Bacteria	Pseudomonadota	Gammaproteobacteria	Enterobacterales	Enterobacteriaceae	Enterobacteriaceae_unclassified
OTU1800	treatmentOrder	low	-0.214398	0.58208	94	34	0.714051	0.940214	Bacteria	Pseudomonadota	Gammaproteobacteria	Enterobacterales	Enterobacteriaceae	Enterobacteriaceae_unclassified
OTU1800	scaledThig	scaledThig	-0.371189	0.191905	94	34	0.0567067	0.383467	Bacteria	Pseudomonadota	Gammaproteobacteria	Enterobacterales	Enterobacteriaceae	Enterobacteriaceae_unclassified
OTU1800	treatmentOrder	xHigh	0.818419	0.606322	94	34	0.182384	0.626199	Bacteria	Pseudomonadota	Gammaproteobacteria	Enterobacterales	Enterobacteriaceae	Enterobacteriaceae_unclassified
OTU181	scaledSpeed	scaledSpeed	-0.328876	0.25459	94	32	0.199892	0.648133	Bacteria	Pseudomonadota	Betaproteobacteria	Burkholderiales	Burkholderiaceae	Polynucleobacter
OTU181	treatmentOrder	xHigh	-0.0658596	0.746039	94	32	0.92986	0.985616	Bacteria	Pseudomonadota	Betaproteobacteria	Burkholderiales	Burkholderiaceae	Polynucleobacter
OTU181	treatmentOrder	low	-0.470557	0.710783	94	32	0.509724	0.872572	Bacteria	Pseudomonadota	Betaproteobacteria	Burkholderiales	Burkholderiaceae	Polynucleobacter
OTU181	scaledThig	scaledThig	-0.453008	0.258922	94	32	0.0837553	0.458011	Bacteria	Pseudomonadota	Betaproteobacteria	Burkholderiales	Burkholderiaceae	Polynucleobacter
OTU181	scaledmetRate	scaledmetRate	0.151285	0.259145	94	32	0.560893	0.8868	Bacteria	Pseudomonadota	Betaproteobacteria	Burkholderiales	Burkholderiaceae	Polynucleobacter
OTU181	treatmentOrder	medium	-1.15057	0.744593	94	32	0.12596	0.542851	Bacteria	Pseudomonadota	Betaproteobacteria	Burkholderiales	Burkholderiaceae	Polynucleobacter
OTU181	scaledBiteRate	scaledBiteRate	-0.221889	0.276468	94	32	0.424428	0.824231	Bacteria	Pseudomonadota	Betaproteobacteria	Burkholderiales	Burkholderiaceae	Polynucleobacter
OTU1818	treatmentOrder	low	0.106312	0.180952	94	10	0.558395	0.885187	Bacteria	Pseudomonadota	Gammaproteobacteria	Enterobacterales	Enterobacteriaceae	Buttiauxella
OTU1818	scaledSpeed	scaledSpeed	0.0122677	0.0648137	94	10	0.850323	0.970576	Bacteria	Pseudomonadota	Gammaproteobacteria	Enterobacterales	Enterobacteriaceae	Buttiauxella
OTU1818	scaledBiteRate	scaledBiteRate	-0.0711145	0.0703835	94	10	0.315144	0.750959	Bacteria	Pseudomonadota	Gammaproteobacteria	Enterobacterales	Enterobacteriaceae	Buttiauxella
OTU1818	treatmentOrder	medium	-0.0305587	0.189559	94	10	0.872306	0.974385	Bacteria	Pseudomonadota	Gammaproteobacteria	Enterobacterales	Enterobacteriaceae	Buttiauxella
OTU1818	treatmentOrder	xHigh	0.265547	0.189927	94	10	0.165663	0.60436	Bacteria	Pseudomonadota	Gammaproteobacteria	Enterobacterales	Enterobacteriaceae	Buttiauxella
OTU1818	scaledThig	scaledThig	0.0340957	0.0659164	94	10	0.606305	0.90806	Bacteria	Pseudomonadota	Gammaproteobacteria	Enterobacterales	Enterobacteriaceae	Buttiauxella
OTU1818	scaledmetRate	scaledmetRate	-0.0263808	0.0659733	94	10	0.690244	0.936367	Bacteria	Pseudomonadota	Gammaproteobacteria	Enterobacterales	Enterobacteriaceae	Buttiauxella
OTU182	scaledBiteRate	scaledBiteRate	0.034032	0.166451	94	33	0.838492	0.968288	Bacteria	Pseudomonadota	Gammaproteobacteria	Legionellales	Legionellaceae	Legionella
OTU182	scaledSpeed	scaledSpeed	0.139535	0.152528	94	33	0.363004	0.78131	Bacteria	Pseudomonadota	Gammaproteobacteria	Legionellales	Legionellaceae	Legionella
OTU182	treatmentOrder	low	0.204917	0.460016	94	33	0.657826	0.924936	Bacteria	Pseudomonadota	Gammaproteobacteria	Legionellales	Legionellaceae	Legionella
OTU182	treatmentOrder	medium	0.314537	0.483438	94	33	0.518349	0.873172	Bacteria	Pseudomonadota	Gammaproteobacteria	Legionellales	Legionellaceae	Legionella
OTU182	scaledmetRate	scaledmetRate	-0.449441	0.162596	94	33	0.00716582	0.121326	Bacteria	Pseudomonadota	Gammaproteobacteria	Legionellales	Legionellaceae	Legionella
OTU182	scaledThig	scaledThig	0.302071	0.15448	94	33	0.0540564	0.372081	Bacteria	Pseudomonadota	Gammaproteobacteria	Legionellales	Legionellaceae	Legionella
OTU182	treatmentOrder	xHigh	5.56128	0.479638	94	33	1.80968e-16	5.22546e-13	Bacteria	Pseudomonadota	Gammaproteobacteria	Legionellales	Legionellaceae	Legionella
OTU1826	scaledmetRate	scaledmetRate	-0.0804919	0.153626	94	30	0.601836	0.90806	Bacteria	Pseudomonadota	Alphaproteobacteria	Hyphomicrobiales	Rhizobiaceae	Pararhizobium
OTU1826	treatmentOrder	low	0.100095	0.43442	94	30	0.818641	0.964906	Bacteria	Pseudomonadota	Alphaproteobacteria	Hyphomicrobiales	Rhizobiaceae	Pararhizobium
OTU1826	scaledSpeed	scaledSpeed	-0.0517359	0.144219	94	30	0.720724	0.940302	Bacteria	Pseudomonadota	Alphaproteobacteria	Hyphomicrobiales	Rhizobiaceae	Pararhizobium
OTU1826	treatmentOrder	medium	0.566928	0.456499	94	30	0.220001	0.664715	Bacteria	Pseudomonadota	Alphaproteobacteria	Hyphomicrobiales	Rhizobiaceae	Pararhizobium
OTU1826	treatmentOrder	xHigh	0.729665	0.452984	94	30	0.112713	0.519416	Bacteria	Pseudomonadota	Alphaproteobacteria	Hyphomicrobiales	Rhizobiaceae	Pararhizobium
OTU1826	scaledBiteRate	scaledBiteRate	-0.0834031	0.157367	94	30	0.597514	0.905443	Bacteria	Pseudomonadota	Alphaproteobacteria	Hyphomicrobiales	Rhizobiaceae	Pararhizobium
OTU1826	scaledThig	scaledThig	-0.0204676	0.146072	94	30	0.888917	0.978002	Bacteria	Pseudomonadota	Alphaproteobacteria	Hyphomicrobiales	Rhizobiaceae	Pararhizobium
OTU1829	treatmentOrder	medium	1.03226	0.450189	94	25	0.0259628	0.250957	Bacteria	Actinomycetota	Actinobacteria	Mycobacteriales	Mycobacteriaceae	Mycobacterium
OTU1829	scaledThig	scaledThig	0.162061	0.146098	94	25	0.270587	0.717235	Bacteria	Actinomycetota	Actinobacteria	Mycobacteriales	Mycobacteriaceae	Mycobacterium
OTU1829	treatmentOrder	low	0.221562	0.428769	94	25	0.607428	0.90852	Bacteria	Actinomycetota	Actinobacteria	Mycobacteriales	Mycobacteriaceae	Mycobacterium
OTU1829	treatmentOrder	xHigh	1.0076	0.447458	94	25	0.028133	0.262894	Bacteria	Actinomycetota	Actinobacteria	Mycobacteriales	Mycobacteriaceae	Mycobacterium
OTU1829	scaledBiteRate	scaledBiteRate	0.0866142	0.157145	94	25	0.582965	0.89419	Bacteria	Actinomycetota	Actinobacteria	Mycobacteriales	Mycobacteriaceae	Mycobacterium
OTU1829	scaledmetRate	scaledmetRate	0.0282702	0.152417	94	25	0.853349	0.970576	Bacteria	Actinomycetota	Actinobacteria	Mycobacteriales	Mycobacteriaceae	Mycobacterium
OTU1829	scaledSpeed	scaledSpeed	0.0301594	0.144164	94	25	0.834805	0.967489	Bacteria	Actinomycetota	Actinobacteria	Mycobacteriales	Mycobacteriaceae	Mycobacterium
OTU183	scaledmetRate	scaledmetRate	-0.0874423	0.17645	94	29	0.621468	0.911993	Bacteria	Chlamydiota	Chlamydiia	Chlamydiales	Parachlamydiaceae	Parachlamydiaceae_unclassified
OTU183	treatmentOrder	xHigh	-0.948829	0.558474	94	29	0.0941288	0.482014	Bacteria	Chlamydiota	Chlamydiia	Chlamydiales	Parachlamydiaceae	Parachlamydiaceae_unclassified
OTU183	treatmentOrder	low	0.194629	0.537003	94	29	0.718178	0.940214	Bacteria	Chlamydiota	Chlamydiia	Chlamydiales	Parachlamydiaceae	Parachlamydiaceae_unclassified
OTU183	treatmentOrder	medium	-1.05202	0.577758	94	29	0.0742125	0.431599	Bacteria	Chlamydiota	Chlamydiia	Chlamydiales	Parachlamydiaceae	Parachlamydiaceae_unclassified
OTU183	scaledBiteRate	scaledBiteRate	-0.100586	0.167532	94	29	0.550053	0.881348	Bacteria	Chlamydiota	Chlamydiia	Chlamydiales	Parachlamydiaceae	Parachlamydiaceae_unclassified
OTU183	scaledSpeed	scaledSpeed	0.128228	0.150721	94	29	0.397894	0.806982	Bacteria	Chlamydiota	Chlamydiia	Chlamydiales	Parachlamydiaceae	Parachlamydiaceae_unclassified
OTU183	scaledThig	scaledThig	0.0839985	0.152246	94	29	0.58294	0.89419	Bacteria	Chlamydiota	Chlamydiia	Chlamydiales	Parachlamydiaceae	Parachlamydiaceae_unclassified
OTU1830	treatmentOrder	xHigh	0.80621	0.335838	94	17	0.019136	0.213753	Bacteria	Pseudomonadota	Gammaproteobacteria	Enterobacterales	Enterobacteriaceae	Enterobacteriaceae_unclassified
OTU1830	scaledSpeed	scaledSpeed	0.0533994	0.0952632	94	17	0.576784	0.891457	Bacteria	Pseudomonadota	Gammaproteobacteria	Enterobacterales	Enterobacteriaceae	Enterobacteriaceae_unclassified
OTU1830	treatmentOrder	medium	0.378561	0.344388	94	17	0.276142	0.717696	Bacteria	Pseudomonadota	Gammaproteobacteria	Enterobacterales	Enterobacteriaceae	Enterobacteriaceae_unclassified
OTU1830	scaledmetRate	scaledmetRate	-0.0243166	0.108609	94	17	0.82338	0.964906	Bacteria	Pseudomonadota	Gammaproteobacteria	Enterobacterales	Enterobacteriaceae	Enterobacteriaceae_unclassified
OTU1830	scaledBiteRate	scaledBiteRate	0.00633459	0.105254	94	17	0.95216	0.9903	Bacteria	Pseudomonadota	Gammaproteobacteria	Enterobacterales	Enterobacteriaceae	Enterobacteriaceae_unclassified
OTU1830	scaledThig	scaledThig	-0.130288	0.0962256	94	17	0.179836	0.622448	Bacteria	Pseudomonadota	Gammaproteobacteria	Enterobacterales	Enterobacteriaceae	Enterobacteriaceae_unclassified
OTU1830	treatmentOrder	low	0.0725633	0.323158	94	17	0.823012	0.964906	Bacteria	Pseudomonadota	Gammaproteobacteria	Enterobacterales	Enterobacteriaceae	Enterobacteriaceae_unclassified
OTU1835	scaledmetRate	scaledmetRate	0.0645301	0.118052	94	22	0.586136	0.895881	Bacteria	Pseudomonadota	Gammaproteobacteria	Aeromonadales	Aeromonadaceae	Aeromonas
OTU1835	scaledThig	scaledThig	-0.0226283	0.10794	94	22	0.834525	0.967358	Bacteria	Pseudomonadota	Gammaproteobacteria	Aeromonadales	Aeromonadaceae	Aeromonas
OTU1835	scaledSpeed	scaledSpeed	-0.0372609	0.106784	94	22	0.728109	0.941612	Bacteria	Pseudomonadota	Gammaproteobacteria	Aeromonadales	Aeromonadaceae	Aeromonas
OTU1835	treatmentOrder	xHigh	0.135431	0.356568	94	22	0.705446	0.940214	Bacteria	Pseudomonadota	Gammaproteobacteria	Aeromonadales	Aeromonadaceae	Aeromonas
OTU1835	scaledBiteRate	scaledBiteRate	-0.0471456	0.117244	94	22	0.688664	0.936367	Bacteria	Pseudomonadota	Gammaproteobacteria	Aeromonadales	Aeromonadaceae	Aeromonas
OTU1835	treatmentOrder	medium	-0.304346	0.362513	94	22	0.405112	0.813182	Bacteria	Pseudomonadota	Gammaproteobacteria	Aeromonadales	Aeromonadaceae	Aeromonas
OTU1835	treatmentOrder	low	-0.412166	0.342886	94	22	0.234278	0.677495	Bacteria	Pseudomonadota	Gammaproteobacteria	Aeromonadales	Aeromonadaceae	Aeromonas
OTU1836	scaledThig	scaledThig	-0.261737	0.0975554	94	12	0.00890385	0.138797	Bacteria	Pseudomonadota	Gammaproteobacteria	Enterobacterales	Enterobacteriaceae	Citrobacter
OTU1836	treatmentOrder	medium	-0.168844	0.325896	94	12	0.606343	0.90806	Bacteria	Pseudomonadota	Gammaproteobacteria	Enterobacterales	Enterobacteriaceae	Citrobacter
OTU1836	scaledmetRate	scaledmetRate	0.0687755	0.1064	94	12	0.519821	0.873172	Bacteria	Pseudomonadota	Gammaproteobacteria	Enterobacterales	Enterobacteriaceae	Citrobacter
OTU1836	scaledBiteRate	scaledBiteRate	0.0810799	0.105901	94	12	0.446085	0.836681	Bacteria	Pseudomonadota	Gammaproteobacteria	Enterobacterales	Enterobacteriaceae	Citrobacter
OTU1836	scaledSpeed	scaledSpeed	0.0120636	0.0965007	94	12	0.900833	0.978752	Bacteria	Pseudomonadota	Gammaproteobacteria	Enterobacterales	Enterobacteriaceae	Citrobacter
OTU1836	treatmentOrder	low	-0.0117518	0.308424	94	12	0.969724	0.995722	Bacteria	Pseudomonadota	Gammaproteobacteria	Enterobacterales	Enterobacteriaceae	Citrobacter
OTU1836	treatmentOrder	xHigh	0.804532	0.32077	94	12	0.0146125	0.186285	Bacteria	Pseudomonadota	Gammaproteobacteria	Enterobacterales	Enterobacteriaceae	Citrobacter
OTU1837	scaledmetRate	scaledmetRate	0.0219964	0.0502786	94	11	0.662853	0.92687	Bacteria	Bacteroidota	Flavobacteriia	Flavobacteriales	Flavobacteriaceae	Flavobacterium
OTU1837	treatmentOrder	xHigh	0.154909	0.144744	94	11	0.287514	0.730622	Bacteria	Bacteroidota	Flavobacteriia	Flavobacteriales	Flavobacteriaceae	Flavobacterium
OTU1837	treatmentOrder	medium	0.084823	0.144464	94	11	0.558636	0.885325	Bacteria	Bacteroidota	Flavobacteriia	Flavobacteriales	Flavobacteriaceae	Flavobacterium
OTU1837	scaledThig	scaledThig	0.0139983	0.0502353	94	11	0.781179	0.954727	Bacteria	Bacteroidota	Flavobacteriia	Flavobacteriales	Flavobacteriaceae	Flavobacterium
OTU1837	scaledSpeed	scaledSpeed	0.0350974	0.0493949	94	11	0.479287	0.861463	Bacteria	Bacteroidota	Flavobacteriia	Flavobacteriales	Flavobacteriaceae	Flavobacterium
OTU1837	scaledBiteRate	scaledBiteRate	0.0281527	0.0536396	94	11	0.601038	0.907992	Bacteria	Bacteroidota	Flavobacteriia	Flavobacteriales	Flavobacteriaceae	Flavobacterium
OTU1837	treatmentOrder	low	0.0294605	0.137904	94	11	0.831341	0.966729	Bacteria	Bacteroidota	Flavobacteriia	Flavobacteriales	Flavobacteriaceae	Flavobacterium
OTU184	scaledBiteRate	scaledBiteRate	0.130751	0.184857	94	45	0.481403	0.862509	Bacteria	Pseudomonadota	Alphaproteobacteria	Hyphomicrobiales	Hyphomicrobiaceae	Hyphomicrobium
OTU184	treatmentOrder	medium	1.92666	0.575633	94	45	0.00149054	0.0422851	Bacteria	Pseudomonadota	Alphaproteobacteria	Hyphomicrobiales	Hyphomicrobiaceae	Hyphomicrobium
OTU184	scaledSpeed	scaledSpeed	0.196049	0.168236	94	45	0.247522	0.695102	Bacteria	Pseudomonadota	Alphaproteobacteria	Hyphomicrobiales	Hyphomicrobiaceae	Hyphomicrobium
OTU184	scaledThig	scaledThig	-0.205504	0.170034	94	45	0.230594	0.672288	Bacteria	Pseudomonadota	Alphaproteobacteria	Hyphomicrobiales	Hyphomicrobiaceae	Hyphomicrobium
OTU184	scaledmetRate	scaledmetRate	0.234544	0.186731	94	45	0.212647	0.65988	Bacteria	Pseudomonadota	Alphaproteobacteria	Hyphomicrobiales	Hyphomicrobiaceae	Hyphomicrobium
OTU184	treatmentOrder	xHigh	0.540709	0.565609	94	45	0.342784	0.765304	Bacteria	Pseudomonadota	Alphaproteobacteria	Hyphomicrobiales	Hyphomicrobiaceae	Hyphomicrobium
OTU184	treatmentOrder	low	0.535586	0.543996	94	45	0.328739	0.755793	Bacteria	Pseudomonadota	Alphaproteobacteria	Hyphomicrobiales	Hyphomicrobiaceae	Hyphomicrobium
OTU185	scaledmetRate	scaledmetRate	0.180462	0.169236	94	36	0.289813	0.731455	Bacteria	Pseudomonadota	Alphaproteobacteria	Hyphomicrobiales	Hyphomicrobiales_unclassified	Hyphomicrobiales_unclassified
OTU185	treatmentOrder	medium	1.90704	0.500213	94	36	0.000417952	0.0173645	Bacteria	Pseudomonadota	Alphaproteobacteria	Hyphomicrobiales	Hyphomicrobiales_unclassified	Hyphomicrobiales_unclassified
OTU185	scaledBiteRate	scaledBiteRate	-0.32425	0.174354	94	36	0.0664173	0.410224	Bacteria	Pseudomonadota	Alphaproteobacteria	Hyphomicrobiales	Hyphomicrobiales_unclassified	Hyphomicrobiales_unclassified
OTU185	scaledThig	scaledThig	-0.212966	0.162067	94	36	0.192606	0.641096	Bacteria	Pseudomonadota	Alphaproteobacteria	Hyphomicrobiales	Hyphomicrobiales_unclassified	Hyphomicrobiales_unclassified
OTU185	scaledSpeed	scaledSpeed	0.170985	0.159933	94	36	0.288178	0.730931	Bacteria	Pseudomonadota	Alphaproteobacteria	Hyphomicrobiales	Hyphomicrobiales_unclassified	Hyphomicrobiales_unclassified
OTU185	treatmentOrder	xHigh	-0.60887	0.497085	94	36	0.226173	0.669602	Bacteria	Pseudomonadota	Alphaproteobacteria	Hyphomicrobiales	Hyphomicrobiales_unclassified	Hyphomicrobiales_unclassified
OTU185	treatmentOrder	low	-0.850822	0.47637	94	36	0.0804158	0.44654	Bacteria	Pseudomonadota	Alphaproteobacteria	Hyphomicrobiales	Hyphomicrobiales_unclassified	Hyphomicrobiales_unclassified
OTU186	scaledmetRate	scaledmetRate	0.265345	0.25713	94	36	0.304989	0.740982	Bacteria	Pseudomonadota	Gammaproteobacteria	Xanthomonadales	Xanthomonadaceae	Xanthomonadaceae_unclassified
OTU186	treatmentOrder	xHigh	-0.174648	0.740238	94	36	0.814045	0.964528	Bacteria	Pseudomonadota	Gammaproteobacteria	Xanthomonadales	Xanthomonadaceae	Xanthomonadaceae_unclassified
OTU186	scaledSpeed	scaledSpeed	-0.318272	0.25261	94	36	0.211102	0.658307	Bacteria	Pseudomonadota	Gammaproteobacteria	Xanthomonadales	Xanthomonadaceae	Xanthomonadaceae_unclassified
OTU186	scaledBiteRate	scaledBiteRate	-0.438239	0.274318	94	36	0.11381	0.519924	Bacteria	Pseudomonadota	Gammaproteobacteria	Xanthomonadales	Xanthomonadaceae	Xanthomonadaceae_unclassified
OTU186	scaledThig	scaledThig	0.0299625	0.256908	94	36	0.907427	0.980113	Bacteria	Pseudomonadota	Gammaproteobacteria	Xanthomonadales	Xanthomonadaceae	Xanthomonadaceae_unclassified
OTU186	treatmentOrder	low	-1.33888	0.705256	94	36	0.0609927	0.395824	Bacteria	Pseudomonadota	Gammaproteobacteria	Xanthomonadales	Xanthomonadaceae	Xanthomonadaceae_unclassified
OTU186	treatmentOrder	medium	-1.03603	0.738803	94	36	0.164424	0.601359	Bacteria	Pseudomonadota	Gammaproteobacteria	Xanthomonadales	Xanthomonadaceae	Xanthomonadaceae_unclassified
OTU1869	scaledThig	scaledThig	-0.0861736	0.088277	94	13	0.332053	0.757123	Bacteria	Bacteroidota	Flavobacteriia	Flavobacteriales	Weeksellaceae	Chryseobacterium
OTU1869	treatmentOrder	low	0.0423762	0.279986	94	13	0.880193	0.975542	Bacteria	Bacteroidota	Flavobacteriia	Flavobacteriales	Weeksellaceae	Chryseobacterium
OTU1869	scaledBiteRate	scaledBiteRate	0.109956	0.0958673	94	13	0.254743	0.704906	Bacteria	Bacteroidota	Flavobacteriia	Flavobacteriales	Weeksellaceae	Chryseobacterium
OTU1869	treatmentOrder	xHigh	-0.410927	0.291169	94	13	0.163069	0.599852	Bacteria	Bacteroidota	Flavobacteriia	Flavobacteriales	Weeksellaceae	Chryseobacterium
OTU1869	scaledSpeed	scaledSpeed	0.171264	0.0873286	94	13	0.0534527	0.369773	Bacteria	Bacteroidota	Flavobacteriia	Flavobacteriales	Weeksellaceae	Chryseobacterium
OTU1869	treatmentOrder	medium	-0.315658	0.295957	94	13	0.290791	0.73173	Bacteria	Bacteroidota	Flavobacteriia	Flavobacteriales	Weeksellaceae	Chryseobacterium
OTU1869	scaledmetRate	scaledmetRate	0.139949	0.0964597	94	13	0.150629	0.58303	Bacteria	Bacteroidota	Flavobacteriia	Flavobacteriales	Weeksellaceae	Chryseobacterium
OTU187	treatmentOrder	xHigh	2.66196	0.421716	94	51	4.13225e-08	9.17836e-06	Bacteria	Pseudomonadota	Betaproteobacteria	Burkholderiales	Alcaligenaceae	Pigmentiphaga
OTU187	scaledSpeed	scaledSpeed	0.210996	0.131853	94	51	0.113494	0.519924	Bacteria	Pseudomonadota	Betaproteobacteria	Burkholderiales	Alcaligenaceae	Pigmentiphaga
OTU187	scaledmetRate	scaledmetRate	-0.080455	0.142045	94	51	0.572746	0.890262	Bacteria	Pseudomonadota	Betaproteobacteria	Burkholderiales	Alcaligenaceae	Pigmentiphaga
OTU187	scaledThig	scaledThig	-0.170927	0.133448	94	51	0.204025	0.65225	Bacteria	Pseudomonadota	Betaproteobacteria	Burkholderiales	Alcaligenaceae	Pigmentiphaga
OTU187	scaledBiteRate	scaledBiteRate	0.0831013	0.144118	94	51	0.565752	0.889412	Bacteria	Pseudomonadota	Betaproteobacteria	Burkholderiales	Alcaligenaceae	Pigmentiphaga
OTU187	treatmentOrder	medium	2.17594	0.426068	94	51	4.9507e-06	0.000571806	Bacteria	Pseudomonadota	Betaproteobacteria	Burkholderiales	Alcaligenaceae	Pigmentiphaga
OTU187	treatmentOrder	low	0.217461	0.40486	94	51	0.593333	0.902184	Bacteria	Pseudomonadota	Betaproteobacteria	Burkholderiales	Alcaligenaceae	Pigmentiphaga
OTU1876	scaledBiteRate	scaledBiteRate	0.0277728	0.10461	94	16	0.791284	0.958403	Bacteria	Pseudomonadota	Gammaproteobacteria	Enterobacterales	Enterobacteriaceae	Enterobacteriaceae_unclassified
OTU1876	scaledSpeed	scaledSpeed	-0.00417994	0.0957576	94	16	0.96529	0.994337	Bacteria	Pseudomonadota	Gammaproteobacteria	Enterobacterales	Enterobacteriaceae	Enterobacteriaceae_unclassified
OTU1876	treatmentOrder	low	0.113163	0.292335	94	16	0.700101	0.940214	Bacteria	Pseudomonadota	Gammaproteobacteria	Enterobacterales	Enterobacteriaceae	Enterobacteriaceae_unclassified
OTU1876	scaledThig	scaledThig	-0.0716403	0.0969363	94	16	0.462049	0.84948	Bacteria	Pseudomonadota	Gammaproteobacteria	Enterobacterales	Enterobacteriaceae	Enterobacteriaceae_unclassified
OTU1876	scaledmetRate	scaledmetRate	0.0125182	0.102811	94	16	0.903401	0.979561	Bacteria	Pseudomonadota	Gammaproteobacteria	Enterobacterales	Enterobacteriaceae	Enterobacteriaceae_unclassified
OTU1876	treatmentOrder	medium	0.592938	0.307503	94	16	0.0590983	0.39184	Bacteria	Pseudomonadota	Gammaproteobacteria	Enterobacterales	Enterobacteriaceae	Enterobacteriaceae_unclassified
OTU1876	treatmentOrder	xHigh	0.558686	0.304597	94	16	0.0715321	0.42239	Bacteria	Pseudomonadota	Gammaproteobacteria	Enterobacterales	Enterobacteriaceae	Enterobacteriaceae_unclassified
OTU188	treatmentOrder	low	0.23111	1.01077	94	49	0.819954	0.964906	Bacteria	Pseudomonadota	Alphaproteobacteria	Sphingomonadales	Sphingomonadaceae	Sphingomonadaceae_unclassified
OTU188	treatmentOrder	medium	1.02162	1.06087	94	49	0.339757	0.763737	Bacteria	Pseudomonadota	Alphaproteobacteria	Sphingomonadales	Sphingomonadaceae	Sphingomonadaceae_unclassified
OTU188	scaledmetRate	scaledmetRate	-0.351179	0.360266	94	49	0.332741	0.757123	Bacteria	Pseudomonadota	Alphaproteobacteria	Sphingomonadales	Sphingomonadaceae	Sphingomonadaceae_unclassified
OTU188	scaledSpeed	scaledSpeed	0.325773	0.342096	94	49	0.343694	0.765458	Bacteria	Pseudomonadota	Alphaproteobacteria	Sphingomonadales	Sphingomonadaceae	Sphingomonadaceae_unclassified
OTU188	scaledBiteRate	scaledBiteRate	0.0151061	0.372712	94	49	0.967765	0.995165	Bacteria	Pseudomonadota	Alphaproteobacteria	Sphingomonadales	Sphingomonadaceae	Sphingomonadaceae_unclassified
OTU188	scaledThig	scaledThig	0.421035	0.346792	94	49	0.228181	0.671441	Bacteria	Pseudomonadota	Alphaproteobacteria	Sphingomonadales	Sphingomonadaceae	Sphingomonadaceae_unclassified
OTU188	treatmentOrder	xHigh	1.80324	1.05532	94	49	0.0925842	0.478669	Bacteria	Pseudomonadota	Alphaproteobacteria	Sphingomonadales	Sphingomonadaceae	Sphingomonadaceae_unclassified
OTU1887	scaledThig	scaledThig	-0.0126218	0.131339	94	24	0.92372	0.984404	Bacteria	Pseudomonadota	Gammaproteobacteria	Gammaproteobacteria_unclassified	Gammaproteobacteria_unclassified	Gammaproteobacteria_unclassified
OTU1887	treatmentOrder	medium	0.185004	0.502918	94	24	0.714387	0.940214	Bacteria	Pseudomonadota	Gammaproteobacteria	Gammaproteobacteria_unclassified	Gammaproteobacteria_unclassified	Gammaproteobacteria_unclassified
OTU1887	scaledSpeed	scaledSpeed	-0.107687	0.130018	94	24	0.410412	0.815155	Bacteria	Pseudomonadota	Gammaproteobacteria	Gammaproteobacteria_unclassified	Gammaproteobacteria_unclassified	Gammaproteobacteria_unclassified
OTU1887	scaledmetRate	scaledmetRate	-0.0936467	0.152806	94	24	0.541597	0.879562	Bacteria	Pseudomonadota	Gammaproteobacteria	Gammaproteobacteria_unclassified	Gammaproteobacteria_unclassified	Gammaproteobacteria_unclassified
OTU1887	treatmentOrder	xHigh	0.873785	0.485436	94	24	0.0764209	0.438314	Bacteria	Pseudomonadota	Gammaproteobacteria	Gammaproteobacteria_unclassified	Gammaproteobacteria_unclassified	Gammaproteobacteria_unclassified
OTU1887	scaledBiteRate	scaledBiteRate	0.183207	0.144652	94	24	0.209233	0.656925	Bacteria	Pseudomonadota	Gammaproteobacteria	Gammaproteobacteria_unclassified	Gammaproteobacteria_unclassified	Gammaproteobacteria_unclassified
OTU1887	treatmentOrder	low	-0.0955206	0.466672	94	24	0.838431	0.968288	Bacteria	Pseudomonadota	Gammaproteobacteria	Gammaproteobacteria_unclassified	Gammaproteobacteria_unclassified	Gammaproteobacteria_unclassified
OTU189	scaledBiteRate	scaledBiteRate	-0.0911989	0.108456	94	23	0.402842	0.810006	Bacteria	Pseudomonadota	Gammaproteobacteria	Pseudomonadales	Pseudomonadaceae	Pseudomonas
OTU189	treatmentOrder	medium	0.031713	0.334794	94	23	0.924853	0.984632	Bacteria	Pseudomonadota	Gammaproteobacteria	Pseudomonadales	Pseudomonadaceae	Pseudomonas
OTU189	scaledThig	scaledThig	-0.0655815	0.0998698	94	23	0.513322	0.872572	Bacteria	Pseudomonadota	Gammaproteobacteria	Pseudomonadales	Pseudomonadaceae	Pseudomonas
OTU189	scaledmetRate	scaledmetRate	-0.169686	0.109122	94	23	0.123757	0.538263	Bacteria	Pseudomonadota	Gammaproteobacteria	Pseudomonadales	Pseudomonadaceae	Pseudomonas
OTU189	treatmentOrder	xHigh	2.7756	0.329381	94	23	4.3752e-12	3.15835e-09	Bacteria	Pseudomonadota	Gammaproteobacteria	Pseudomonadales	Pseudomonadaceae	Pseudomonas
OTU189	scaledSpeed	scaledSpeed	0.0743254	0.0987966	94	23	0.454103	0.843214	Bacteria	Pseudomonadota	Gammaproteobacteria	Pseudomonadales	Pseudomonadaceae	Pseudomonas
OTU189	treatmentOrder	low	0.0272413	0.316729	94	23	0.931724	0.986056	Bacteria	Pseudomonadota	Gammaproteobacteria	Pseudomonadales	Pseudomonadaceae	Pseudomonas
OTU1890	scaledSpeed	scaledSpeed	0.120078	0.143385	94	24	0.404737	0.81271	Bacteria	Pseudomonadota	Betaproteobacteria	Burkholderiales	Comamonadaceae	Comamonadaceae_unclassified
OTU1890	treatmentOrder	low	0.116232	0.423712	94	24	0.784898	0.955471	Bacteria	Pseudomonadota	Betaproteobacteria	Burkholderiales	Comamonadaceae	Comamonadaceae_unclassified
OTU1890	treatmentOrder	xHigh	1.56784	0.442382	94	24	0.000793564	0.0268002	Bacteria	Pseudomonadota	Betaproteobacteria	Burkholderiales	Comamonadaceae	Comamonadaceae_unclassified
OTU1890	scaledThig	scaledThig	-0.226864	0.145352	94	24	0.122441	0.536718	Bacteria	Pseudomonadota	Betaproteobacteria	Burkholderiales	Comamonadaceae	Comamonadaceae_unclassified
OTU1890	treatmentOrder	medium	0.798561	0.444714	94	24	0.0785081	0.442758	Bacteria	Pseudomonadota	Betaproteobacteria	Burkholderiales	Comamonadaceae	Comamonadaceae_unclassified
OTU1890	scaledmetRate	scaledmetRate	-0.0188649	0.151013	94	24	0.900921	0.978752	Bacteria	Pseudomonadota	Betaproteobacteria	Burkholderiales	Comamonadaceae	Comamonadaceae_unclassified
OTU1890	scaledBiteRate	scaledBiteRate	0.414388	0.156219	94	24	0.00953054	0.14333	Bacteria	Pseudomonadota	Betaproteobacteria	Burkholderiales	Comamonadaceae	Comamonadaceae_unclassified
OTU1896	scaledmetRate	scaledmetRate	-0.157875	0.0989965	94	16	0.114436	0.520139	Bacteria	Pseudomonadota	Gammaproteobacteria	Pseudomonadales	Pseudomonadales_unclassified	Pseudomonadales_unclassified
OTU1896	treatmentOrder	medium	0.693008	0.284443	94	16	0.0168984	0.199364	Bacteria	Pseudomonadota	Gammaproteobacteria	Pseudomonadales	Pseudomonadales_unclassified	Pseudomonadales_unclassified
OTU1896	treatmentOrder	low	-0.00046445	0.271527	94	16	0.998639	0.999999	Bacteria	Pseudomonadota	Gammaproteobacteria	Pseudomonadales	Pseudomonadales_unclassified	Pseudomonadales_unclassified
OTU1896	scaledBiteRate	scaledBiteRate	0.0777658	0.105614	94	16	0.46354	0.850904	Bacteria	Pseudomonadota	Gammaproteobacteria	Pseudomonadales	Pseudomonadales_unclassified	Pseudomonadales_unclassified
OTU1896	scaledSpeed	scaledSpeed	0.127116	0.0972565	94	16	0.194691	0.64469	Bacteria	Pseudomonadota	Gammaproteobacteria	Pseudomonadales	Pseudomonadales_unclassified	Pseudomonadales_unclassified
OTU1896	treatmentOrder	xHigh	0.130898	0.284996	94	16	0.647178	0.921696	Bacteria	Pseudomonadota	Gammaproteobacteria	Pseudomonadales	Pseudomonadales_unclassified	Pseudomonadales_unclassified
OTU1896	scaledThig	scaledThig	0.100696	0.0989111	94	16	0.311511	0.746772	Bacteria	Pseudomonadota	Gammaproteobacteria	Pseudomonadales	Pseudomonadales_unclassified	Pseudomonadales_unclassified
OTU1897	treatmentOrder	xHigh	0.152316	0.251068	94	10	0.546394	0.881158	Bacteria	Pseudomonadota	Pseudomonadota_unclassified	Pseudomonadota_unclassified	Pseudomonadota_unclassified	Pseudomonadota_unclassified
OTU1897	treatmentOrder	medium	0.215515	0.252001	94	10	0.396283	0.805171	Bacteria	Pseudomonadota	Pseudomonadota_unclassified	Pseudomonadota_unclassified	Pseudomonadota_unclassified	Pseudomonadota_unclassified
OTU1897	scaledSpeed	scaledSpeed	0.104443	0.082294	94	10	0.207886	0.655326	Bacteria	Pseudomonadota	Pseudomonadota_unclassified	Pseudomonadota_unclassified	Pseudomonadota_unclassified	Pseudomonadota_unclassified
OTU1897	scaledBiteRate	scaledBiteRate	0.0619698	0.0895824	94	10	0.490963	0.863371	Bacteria	Pseudomonadota	Pseudomonadota_unclassified	Pseudomonadota_unclassified	Pseudomonadota_unclassified	Pseudomonadota_unclassified
OTU1897	treatmentOrder	low	0.00908744	0.240248	94	10	0.969964	0.995722	Bacteria	Pseudomonadota	Pseudomonadota_unclassified	Pseudomonadota_unclassified	Pseudomonadota_unclassified	Pseudomonadota_unclassified
OTU1897	scaledmetRate	scaledmetRate	-0.111931	0.0860469	94	10	0.19732	0.646137	Bacteria	Pseudomonadota	Pseudomonadota_unclassified	Pseudomonadota_unclassified	Pseudomonadota_unclassified	Pseudomonadota_unclassified
OTU1897	scaledThig	scaledThig	-0.0302005	0.0834739	94	10	0.718425	0.940214	Bacteria	Pseudomonadota	Pseudomonadota_unclassified	Pseudomonadota_unclassified	Pseudomonadota_unclassified	Pseudomonadota_unclassified
OTU19	treatmentOrder	medium	1.9145	0.817226	94	91	0.0229507	0.235427	Bacteria	Bacteroidota	Flavobacteriia	Flavobacteriales	Flavobacteriaceae	Flavobacterium
OTU19	scaledmetRate	scaledmetRate	0.192089	0.272045	94	91	0.482212	0.862694	Bacteria	Bacteroidota	Flavobacteriia	Flavobacteriales	Flavobacteriaceae	Flavobacterium
OTU19	scaledBiteRate	scaledBiteRate	0.0992556	0.275612	94	91	0.719663	0.940214	Bacteria	Bacteroidota	Flavobacteriia	Flavobacteriales	Flavobacteriaceae	Flavobacterium
OTU19	treatmentOrder	xHigh	0.781443	0.808554	94	91	0.3377	0.763653	Bacteria	Bacteroidota	Flavobacteriia	Flavobacteriales	Flavobacteriaceae	Flavobacterium
OTU19	treatmentOrder	low	0.860934	0.776347	94	91	0.272085	0.717696	Bacteria	Bacteroidota	Flavobacteriia	Flavobacteriales	Flavobacteriaceae	Flavobacterium
OTU19	scaledSpeed	scaledSpeed	0.224623	0.252087	94	91	0.375569	0.792876	Bacteria	Bacteroidota	Flavobacteriia	Flavobacteriales	Flavobacteriaceae	Flavobacterium
OTU19	scaledThig	scaledThig	0.292545	0.25511	94	91	0.254963	0.704919	Bacteria	Bacteroidota	Flavobacteriia	Flavobacteriales	Flavobacteriaceae	Flavobacterium
OTU190	treatmentOrder	low	0.499606	0.680889	94	28	0.465601	0.85144	Bacteria	Bacteroidota	Flavobacteriia	Flavobacteriales	Weeksellaceae	Chryseobacterium
OTU190	scaledBiteRate	scaledBiteRate	-0.0101171	0.208415	94	28	0.961414	0.993459	Bacteria	Bacteroidota	Flavobacteriia	Flavobacteriales	Weeksellaceae	Chryseobacterium
OTU190	treatmentOrder	xHigh	1.02559	0.708624	94	28	0.15253	0.585635	Bacteria	Bacteroidota	Flavobacteriia	Flavobacteriales	Weeksellaceae	Chryseobacterium
OTU190	scaledThig	scaledThig	0.21658	0.188918	94	28	0.255668	0.705288	Bacteria	Bacteroidota	Flavobacteriia	Flavobacteriales	Weeksellaceae	Chryseobacterium
OTU190	scaledSpeed	scaledSpeed	-0.255137	0.186994	94	28	0.177008	0.61992	Bacteria	Bacteroidota	Flavobacteriia	Flavobacteriales	Weeksellaceae	Chryseobacterium
OTU190	treatmentOrder	medium	0.185002	0.736259	94	28	0.802546	0.961158	Bacteria	Bacteroidota	Flavobacteriia	Flavobacteriales	Weeksellaceae	Chryseobacterium
OTU190	scaledmetRate	scaledmetRate	0.108238	0.221426	94	28	0.626211	0.913618	Bacteria	Bacteroidota	Flavobacteriia	Flavobacteriales	Weeksellaceae	Chryseobacterium
OTU1900	treatmentOrder	xHigh	-0.0556165	0.336936	94	13	0.869508	0.974274	Bacteria	Pseudomonadota	Alphaproteobacteria	Hyphomicrobiales	Xanthobacteraceae	Xanthobacteraceae_unclassified
OTU1900	treatmentOrder	medium	0.0529421	0.343432	94	13	0.878181	0.974943	Bacteria	Pseudomonadota	Alphaproteobacteria	Hyphomicrobiales	Xanthobacteraceae	Xanthobacteraceae_unclassified
OTU1900	scaledmetRate	scaledmetRate	0.094155	0.11077	94	13	0.397818	0.806982	Bacteria	Pseudomonadota	Alphaproteobacteria	Hyphomicrobiales	Xanthobacteraceae	Xanthobacteraceae_unclassified
OTU1900	scaledBiteRate	scaledBiteRate	0.174408	0.109152	94	13	0.114143	0.519924	Bacteria	Pseudomonadota	Alphaproteobacteria	Hyphomicrobiales	Xanthobacteraceae	Xanthobacteraceae_unclassified
OTU1900	scaledSpeed	scaledSpeed	-0.0160154	0.0992264	94	13	0.872238	0.974385	Bacteria	Pseudomonadota	Alphaproteobacteria	Hyphomicrobiales	Xanthobacteraceae	Xanthobacteraceae_unclassified
OTU1900	treatmentOrder	low	0.203606	0.324124	94	13	0.53259	0.875429	Bacteria	Pseudomonadota	Alphaproteobacteria	Hyphomicrobiales	Xanthobacteraceae	Xanthobacteraceae_unclassified
OTU1900	scaledThig	scaledThig	-0.0683075	0.100269	94	13	0.497988	0.868339	Bacteria	Pseudomonadota	Alphaproteobacteria	Hyphomicrobiales	Xanthobacteraceae	Xanthobacteraceae_unclassified
OTU1901	treatmentOrder	low	0.348848	0.553494	94	35	0.530193	0.875429	Bacteria	Pseudomonadota	Alphaproteobacteria	Hyphomicrobiales	Rhizobiaceae	Rhizobiaceae_unclassified
OTU1901	treatmentOrder	xHigh	0.879526	0.580949	94	35	0.133706	0.556795	Bacteria	Pseudomonadota	Alphaproteobacteria	Hyphomicrobiales	Rhizobiaceae	Rhizobiaceae_unclassified
OTU1901	treatmentOrder	medium	1.16095	0.579823	94	35	0.048408	0.354268	Bacteria	Pseudomonadota	Alphaproteobacteria	Hyphomicrobiales	Rhizobiaceae	Rhizobiaceae_unclassified
OTU1901	scaledThig	scaledThig	0.174479	0.201625	94	35	0.389248	0.801615	Bacteria	Pseudomonadota	Alphaproteobacteria	Hyphomicrobiales	Rhizobiaceae	Rhizobiaceae_unclassified
OTU1901	scaledmetRate	scaledmetRate	-0.242544	0.201799	94	35	0.232698	0.674414	Bacteria	Pseudomonadota	Alphaproteobacteria	Hyphomicrobiales	Rhizobiaceae	Rhizobiaceae_unclassified
OTU1901	scaledSpeed	scaledSpeed	0.052809	0.198252	94	35	0.79059	0.958403	Bacteria	Pseudomonadota	Alphaproteobacteria	Hyphomicrobiales	Rhizobiaceae	Rhizobiaceae_unclassified
OTU1901	scaledBiteRate	scaledBiteRate	0.347894	0.215289	94	35	0.10977	0.516933	Bacteria	Pseudomonadota	Alphaproteobacteria	Hyphomicrobiales	Rhizobiaceae	Rhizobiaceae_unclassified
OTU1906	treatmentOrder	low	0.462419	0.381348	94	23	0.229994	0.671441	Bacteria	Pseudomonadota	Gammaproteobacteria	Pseudomonadales	Pseudomonadaceae	Pseudomonas
OTU1906	scaledThig	scaledThig	0.109698	0.1225	94	23	0.373285	0.791381	Bacteria	Pseudomonadota	Gammaproteobacteria	Pseudomonadales	Pseudomonadaceae	Pseudomonas
OTU1906	scaledmetRate	scaledmetRate	-0.0806678	0.132403	94	23	0.544057	0.88088	Bacteria	Pseudomonadota	Gammaproteobacteria	Pseudomonadales	Pseudomonadaceae	Pseudomonas
OTU1906	treatmentOrder	xHigh	1.6013	0.396804	94	23	0.000151132	0.00823386	Bacteria	Pseudomonadota	Gammaproteobacteria	Pseudomonadales	Pseudomonadaceae	Pseudomonas
OTU1906	treatmentOrder	medium	0.354207	0.402278	94	23	0.382405	0.795862	Bacteria	Pseudomonadota	Gammaproteobacteria	Pseudomonadales	Pseudomonadaceae	Pseudomonas
OTU1906	scaledBiteRate	scaledBiteRate	0.076936	0.13272	94	23	0.563704	0.888965	Bacteria	Pseudomonadota	Gammaproteobacteria	Pseudomonadales	Pseudomonadaceae	Pseudomonas
OTU1906	scaledSpeed	scaledSpeed	-0.3093	0.12113	94	23	0.0125918	0.170298	Bacteria	Pseudomonadota	Gammaproteobacteria	Pseudomonadales	Pseudomonadaceae	Pseudomonas
OTU1908	scaledSpeed	scaledSpeed	0.0280526	0.157889	94	30	0.859398	0.970576	Bacteria	Bacteroidota	Flavobacteriia	Flavobacteriales	Flavobacteriaceae	Flavobacterium
OTU1908	treatmentOrder	xHigh	2.32648	0.462672	94	30	2.67023e-06	0.00034268	Bacteria	Bacteroidota	Flavobacteriia	Flavobacteriales	Flavobacteriaceae	Flavobacterium
OTU1908	treatmentOrder	low	0.161788	0.440807	94	30	0.7145	0.940214	Bacteria	Bacteroidota	Flavobacteriia	Flavobacteriales	Flavobacteriaceae	Flavobacterium
OTU1908	scaledThig	scaledThig	0.04543	0.160576	94	30	0.777918	0.954379	Bacteria	Bacteroidota	Flavobacteriia	Flavobacteriales	Flavobacteriaceae	Flavobacterium
OTU1908	scaledBiteRate	scaledBiteRate	0.283594	0.171458	94	30	0.101769	0.500611	Bacteria	Bacteroidota	Flavobacteriia	Flavobacteriales	Flavobacteriaceae	Flavobacterium
OTU1908	treatmentOrder	medium	1.30945	0.461775	94	30	0.00569965	0.103306	Bacteria	Bacteroidota	Flavobacteriia	Flavobacteriales	Flavobacteriaceae	Flavobacterium
OTU1908	scaledmetRate	scaledmetRate	-0.0215351	0.160714	94	30	0.893719	0.978501	Bacteria	Bacteroidota	Flavobacteriia	Flavobacteriales	Flavobacteriaceae	Flavobacterium
OTU1909	scaledBiteRate	scaledBiteRate	0.193471	0.119993	94	19	0.11055	0.517643	Bacteria	Pseudomonadota	Gammaproteobacteria	Enterobacterales	Enterobacterales_unclassified	Enterobacterales_unclassified
OTU1909	treatmentOrder	medium	0.507254	0.32317	94	19	0.120175	0.534266	Bacteria	Pseudomonadota	Gammaproteobacteria	Enterobacterales	Enterobacterales_unclassified	Enterobacterales_unclassified
OTU1909	scaledmetRate	scaledmetRate	-0.0668217	0.112475	94	19	0.554002	0.883669	Bacteria	Pseudomonadota	Gammaproteobacteria	Enterobacterales	Enterobacterales_unclassified	Enterobacterales_unclassified
OTU1909	scaledThig	scaledThig	0.0364768	0.112378	94	19	0.746279	0.946055	Bacteria	Pseudomonadota	Gammaproteobacteria	Enterobacterales	Enterobacterales_unclassified	Enterobacterales_unclassified
OTU1909	scaledSpeed	scaledSpeed	0.0506522	0.110498	94	19	0.647821	0.921696	Bacteria	Pseudomonadota	Gammaproteobacteria	Enterobacterales	Enterobacterales_unclassified	Enterobacterales_unclassified
OTU1909	treatmentOrder	low	0.0991678	0.308495	94	19	0.748645	0.946055	Bacteria	Pseudomonadota	Gammaproteobacteria	Enterobacterales	Enterobacterales_unclassified	Enterobacterales_unclassified
OTU1909	treatmentOrder	xHigh	1.17278	0.323797	94	19	0.000493651	0.0190056	Bacteria	Pseudomonadota	Gammaproteobacteria	Enterobacterales	Enterobacterales_unclassified	Enterobacterales_unclassified
OTU191	treatmentOrder	xHigh	-3.12367	0.876254	94	60	0.000735148	0.0259332	Bacteria	Pseudomonadota	Betaproteobacteria	Burkholderiales	Comamonadaceae	Rhizobacter
OTU191	scaledmetRate	scaledmetRate	-0.518948	0.292594	94	60	0.0799483	0.446088	Bacteria	Pseudomonadota	Betaproteobacteria	Burkholderiales	Comamonadaceae	Rhizobacter
OTU191	scaledSpeed	scaledSpeed	-0.211984	0.26797	94	60	0.431317	0.827851	Bacteria	Pseudomonadota	Betaproteobacteria	Burkholderiales	Comamonadaceae	Rhizobacter
OTU191	treatmentOrder	medium	-1.67386	0.888109	94	60	0.0652294	0.407607	Bacteria	Pseudomonadota	Betaproteobacteria	Burkholderiales	Comamonadaceae	Rhizobacter
OTU191	scaledThig	scaledThig	0.151632	0.271015	94	60	0.577465	0.89167	Bacteria	Pseudomonadota	Betaproteobacteria	Burkholderiales	Comamonadaceae	Rhizobacter
OTU191	scaledBiteRate	scaledBiteRate	-0.488546	0.293555	94	60	0.099886	0.495568	Bacteria	Pseudomonadota	Betaproteobacteria	Burkholderiales	Comamonadaceae	Rhizobacter
OTU191	treatmentOrder	low	-1.01721	0.842066	94	60	0.232115	0.674276	Bacteria	Pseudomonadota	Betaproteobacteria	Burkholderiales	Comamonadaceae	Rhizobacter
OTU1911	treatmentOrder	medium	0.647729	0.225032	94	10	0.00561492	0.102291	Bacteria	Pseudomonadota	Gammaproteobacteria	Pseudomonadales	Pseudomonadaceae	Pseudomonadaceae_unclassified
OTU1911	treatmentOrder	xHigh	0.0327423	0.224719	94	10	0.884624	0.976621	Bacteria	Pseudomonadota	Gammaproteobacteria	Pseudomonadales	Pseudomonadaceae	Pseudomonadaceae_unclassified
OTU1911	scaledSpeed	scaledSpeed	0.195252	0.0749015	94	10	0.0107854	0.152661	Bacteria	Pseudomonadota	Gammaproteobacteria	Pseudomonadales	Pseudomonadaceae	Pseudomonadaceae_unclassified
OTU1911	treatmentOrder	low	-0.017001	0.214689	94	10	0.937153	0.987082	Bacteria	Pseudomonadota	Gammaproteobacteria	Pseudomonadales	Pseudomonadaceae	Pseudomonadaceae_unclassified
OTU1911	scaledThig	scaledThig	0.0153212	0.0760523	94	10	0.840826	0.969023	Bacteria	Pseudomonadota	Gammaproteobacteria	Pseudomonadales	Pseudomonadaceae	Pseudomonadaceae_unclassified
OTU1911	scaledmetRate	scaledmetRate	-0.150352	0.0774606	94	10	0.056	0.380919	Bacteria	Pseudomonadota	Gammaproteobacteria	Pseudomonadales	Pseudomonadaceae	Pseudomonadaceae_unclassified
OTU1911	scaledBiteRate	scaledBiteRate	0.0978769	0.0814418	94	10	0.232746	0.674414	Bacteria	Pseudomonadota	Gammaproteobacteria	Pseudomonadales	Pseudomonadaceae	Pseudomonadaceae_unclassified
OTU1916	treatmentOrder	xHigh	0.728586	0.240801	94	10	0.00376263	0.0798868	Bacteria	Actinomycetota	Actinobacteria	Mycobacteriales	Mycobacteriaceae	Mycobacterium
OTU1916	scaledThig	scaledThig	-8.01933e-05	0.0823386	94	10	0.999225	0.999999	Bacteria	Actinomycetota	Actinobacteria	Mycobacteriales	Mycobacteriaceae	Mycobacterium
OTU1916	treatmentOrder	medium	0.315349	0.24081	94	10	0.196426	0.646137	Bacteria	Actinomycetota	Actinobacteria	Mycobacteriales	Mycobacteriaceae	Mycobacterium
OTU1916	treatmentOrder	low	0.0259206	0.229811	94	10	0.910645	0.981152	Bacteria	Actinomycetota	Actinobacteria	Mycobacteriales	Mycobacteriaceae	Mycobacterium
OTU1916	scaledmetRate	scaledmetRate	0.11365	0.0832711	94	10	0.176673	0.619481	Bacteria	Actinomycetota	Actinobacteria	Mycobacteriales	Mycobacteriaceae	Mycobacterium
OTU1916	scaledSpeed	scaledSpeed	0.0294991	0.081041	94	10	0.716755	0.940214	Bacteria	Actinomycetota	Actinobacteria	Mycobacteriales	Mycobacteriaceae	Mycobacterium
OTU1916	scaledBiteRate	scaledBiteRate	0.14182	0.0880669	94	10	0.110986	0.517643	Bacteria	Actinomycetota	Actinobacteria	Mycobacteriales	Mycobacteriaceae	Mycobacterium
OTU192	scaledSpeed	scaledSpeed	-0.109269	0.276901	94	41	0.694302	0.938711	Bacteria	Bacteroidota	Flavobacteriia	Flavobacteriales	Flavobacteriaceae	Flavobacterium
OTU192	treatmentOrder	medium	-2.05786	1.01761	94	41	0.0480109	0.353201	Bacteria	Bacteroidota	Flavobacteriia	Flavobacteriales	Flavobacteriaceae	Flavobacterium
OTU192	treatmentOrder	xHigh	0.481946	0.989983	94	41	0.628026	0.914004	Bacteria	Bacteroidota	Flavobacteriia	Flavobacteriales	Flavobacteriaceae	Flavobacterium
OTU192	scaledBiteRate	scaledBiteRate	-0.489252	0.306457	94	41	0.114439	0.520139	Bacteria	Bacteroidota	Flavobacteriia	Flavobacteriales	Flavobacteriaceae	Flavobacterium
OTU192	treatmentOrder	low	-1.14807	0.952529	94	41	0.232438	0.674414	Bacteria	Bacteroidota	Flavobacteriia	Flavobacteriales	Flavobacteriaceae	Flavobacterium
OTU192	scaledmetRate	scaledmetRate	0.349139	0.318114	94	41	0.275506	0.717696	Bacteria	Bacteroidota	Flavobacteriia	Flavobacteriales	Flavobacteriaceae	Flavobacterium
OTU192	scaledThig	scaledThig	-0.35449	0.279683	94	41	0.209102	0.656925	Bacteria	Bacteroidota	Flavobacteriia	Flavobacteriales	Flavobacteriaceae	Flavobacterium
OTU1927	treatmentOrder	xHigh	0.0819822	0.306215	94	15	0.789826	0.958245	Bacteria	Pseudomonadota	Gammaproteobacteria	Enterobacterales	Enterobacteriaceae	Lelliottia
OTU1927	scaledThig	scaledThig	-0.0596124	0.105679	94	15	0.574173	0.890612	Bacteria	Pseudomonadota	Gammaproteobacteria	Enterobacterales	Enterobacteriaceae	Lelliottia
OTU1927	treatmentOrder	low	-0.218622	0.291939	94	15	0.457113	0.845014	Bacteria	Pseudomonadota	Gammaproteobacteria	Enterobacterales	Enterobacteriaceae	Lelliottia
OTU1927	scaledmetRate	scaledmetRate	0.0611685	0.106189	94	15	0.566379	0.889412	Bacteria	Pseudomonadota	Gammaproteobacteria	Enterobacterales	Enterobacteriaceae	Lelliottia
OTU1927	scaledSpeed	scaledSpeed	0.0776876	0.10395	94	15	0.456893	0.844879	Bacteria	Pseudomonadota	Gammaproteobacteria	Enterobacterales	Enterobacteriaceae	Lelliottia
OTU1927	treatmentOrder	medium	0.570749	0.305852	94	15	0.0673984	0.41272	Bacteria	Pseudomonadota	Gammaproteobacteria	Enterobacterales	Enterobacteriaceae	Lelliottia
OTU1927	scaledBiteRate	scaledBiteRate	-0.112841	0.112911	94	15	0.320413	0.755176	Bacteria	Pseudomonadota	Gammaproteobacteria	Enterobacterales	Enterobacteriaceae	Lelliottia
OTU193	scaledSpeed	scaledSpeed	-0.102293	0.303273	94	75	0.736935	0.945199	Bacteria	Pseudomonadota	Alphaproteobacteria	Sphingomonadales	Sphingomonadaceae	Sphingomonas
OTU193	scaledThig	scaledThig	0.196565	0.306335	94	75	0.523243	0.87409	Bacteria	Pseudomonadota	Alphaproteobacteria	Sphingomonadales	Sphingomonadaceae	Sphingomonas
OTU193	treatmentOrder	medium	0.80338	1.15639	94	75	0.490249	0.863371	Bacteria	Pseudomonadota	Alphaproteobacteria	Sphingomonadales	Sphingomonadaceae	Sphingomonas
OTU193	treatmentOrder	xHigh	-0.57861	1.11872	94	75	0.606789	0.90806	Bacteria	Pseudomonadota	Alphaproteobacteria	Sphingomonadales	Sphingomonadaceae	Sphingomonas
OTU193	scaledBiteRate	scaledBiteRate	-0.0609236	0.336916	94	75	0.856992	0.970576	Bacteria	Pseudomonadota	Alphaproteobacteria	Sphingomonadales	Sphingomonadaceae	Sphingomonas
OTU193	treatmentOrder	low	0.256435	1.07583	94	75	0.812344	0.963699	Bacteria	Pseudomonadota	Alphaproteobacteria	Sphingomonadales	Sphingomonadaceae	Sphingomonas
OTU193	scaledmetRate	scaledmetRate	0.0480979	0.354224	94	75	0.89231	0.978002	Bacteria	Pseudomonadota	Alphaproteobacteria	Sphingomonadales	Sphingomonadaceae	Sphingomonas
OTU1938	treatmentOrder	xHigh	0.227595	0.299184	94	11	0.448906	0.840063	Bacteria	Bacteria_unclassified	Bacteria_unclassified	Bacteria_unclassified	Bacteria_unclassified	Bacteria_unclassified
OTU1938	treatmentOrder	low	0.00572454	0.285046	94	11	0.984024	0.998158	Bacteria	Bacteria_unclassified	Bacteria_unclassified	Bacteria_unclassified	Bacteria_unclassified	Bacteria_unclassified
OTU1938	scaledmetRate	scaledmetRate	-0.102076	0.103925	94	11	0.328754	0.755793	Bacteria	Bacteria_unclassified	Bacteria_unclassified	Bacteria_unclassified	Bacteria_unclassified	Bacteria_unclassified
OTU1938	treatmentOrder	medium	-0.108608	0.298604	94	11	0.71696	0.940214	Bacteria	Bacteria_unclassified	Bacteria_unclassified	Bacteria_unclassified	Bacteria_unclassified	Bacteria_unclassified
OTU1938	scaledBiteRate	scaledBiteRate	0.136952	0.110872	94	11	0.220112	0.664715	Bacteria	Bacteria_unclassified	Bacteria_unclassified	Bacteria_unclassified	Bacteria_unclassified	Bacteria_unclassified
OTU1938	scaledThig	scaledThig	0.134948	0.103835	94	11	0.197198	0.646137	Bacteria	Bacteria_unclassified	Bacteria_unclassified	Bacteria_unclassified	Bacteria_unclassified	Bacteria_unclassified
OTU1938	scaledSpeed	scaledSpeed	0.042063	0.102098	94	11	0.681376	0.932937	Bacteria	Bacteria_unclassified	Bacteria_unclassified	Bacteria_unclassified	Bacteria_unclassified	Bacteria_unclassified
OTU194	scaledSpeed	scaledSpeed	-0.0578642	0.200467	94	31	0.773554	0.952369	Bacteria	Pseudomonadota	Pseudomonadota_unclassified	Pseudomonadota_unclassified	Pseudomonadota_unclassified	Pseudomonadota_unclassified
OTU194	scaledThig	scaledThig	0.114812	0.203543	94	31	0.574215	0.890612	Bacteria	Pseudomonadota	Pseudomonadota_unclassified	Pseudomonadota_unclassified	Pseudomonadota_unclassified	Pseudomonadota_unclassified
OTU194	treatmentOrder	medium	-0.665663	0.602464	94	31	0.274508	0.717696	Bacteria	Pseudomonadota	Pseudomonadota_unclassified	Pseudomonadota_unclassified	Pseudomonadota_unclassified	Pseudomonadota_unclassified
OTU194	scaledBiteRate	scaledBiteRate	0.180311	0.217975	94	31	0.410415	0.815155	Bacteria	Pseudomonadota	Pseudomonadota_unclassified	Pseudomonadota_unclassified	Pseudomonadota_unclassified	Pseudomonadota_unclassified
OTU194	treatmentOrder	low	0.06087	0.574769	94	31	0.916072	0.981682	Bacteria	Pseudomonadota	Pseudomonadota_unclassified	Pseudomonadota_unclassified	Pseudomonadota_unclassified	Pseudomonadota_unclassified
OTU194	treatmentOrder	xHigh	-1.28472	0.601603	94	31	0.0371187	0.308433	Bacteria	Pseudomonadota	Pseudomonadota_unclassified	Pseudomonadota_unclassified	Pseudomonadota_unclassified	Pseudomonadota_unclassified
OTU194	scaledmetRate	scaledmetRate	0.196706	0.207354	94	31	0.345997	0.767019	Bacteria	Pseudomonadota	Pseudomonadota_unclassified	Pseudomonadota_unclassified	Pseudomonadota_unclassified	Pseudomonadota_unclassified
OTU1941	scaledmetRate	scaledmetRate	0.0798613	0.0590111	94	10	0.180086	0.622448	Bacteria	Pseudomonadota	Gammaproteobacteria	Pseudomonadales	Pseudomonadaceae	Pseudomonadaceae_unclassified
OTU1941	treatmentOrder	xHigh	-0.153851	0.170409	94	10	0.370133	0.78759	Bacteria	Pseudomonadota	Gammaproteobacteria	Pseudomonadales	Pseudomonadaceae	Pseudomonadaceae_unclassified
OTU1941	treatmentOrder	medium	-0.122319	0.170313	94	10	0.475606	0.857879	Bacteria	Pseudomonadota	Gammaproteobacteria	Pseudomonadales	Pseudomonadaceae	Pseudomonadaceae_unclassified
OTU1941	scaledSpeed	scaledSpeed	0.0274307	0.0575959	94	10	0.6351	0.917155	Bacteria	Pseudomonadota	Gammaproteobacteria	Pseudomonadales	Pseudomonadaceae	Pseudomonadaceae_unclassified
OTU1941	treatmentOrder	low	-0.118451	0.162551	94	10	0.469162	0.854068	Bacteria	Pseudomonadota	Gammaproteobacteria	Pseudomonadales	Pseudomonadaceae	Pseudomonadaceae_unclassified
OTU1941	scaledThig	scaledThig	0.0149304	0.0585353	94	10	0.799287	0.960302	Bacteria	Pseudomonadota	Gammaproteobacteria	Pseudomonadales	Pseudomonadaceae	Pseudomonadaceae_unclassified
OTU1941	scaledBiteRate	scaledBiteRate	-0.0700952	0.0625748	94	10	0.265755	0.711845	Bacteria	Pseudomonadota	Gammaproteobacteria	Pseudomonadales	Pseudomonadaceae	Pseudomonadaceae_unclassified
OTU195	treatmentOrder	low	0.0832668	0.790067	94	73	0.916463	0.981682	Bacteria	Pseudomonadota	Alphaproteobacteria	Hyphomicrobiales	Methylobacteriaceae	Methylobacterium
OTU195	scaledSpeed	scaledSpeed	-0.0781409	0.252277	94	73	0.757597	0.948351	Bacteria	Pseudomonadota	Alphaproteobacteria	Hyphomicrobiales	Methylobacteriaceae	Methylobacterium
OTU195	scaledThig	scaledThig	-0.126156	0.255167	94	73	0.622464	0.911993	Bacteria	Pseudomonadota	Alphaproteobacteria	Hyphomicrobiales	Methylobacteriaceae	Methylobacterium
OTU195	treatmentOrder	xHigh	0.592509	0.822249	94	73	0.4742	0.856481	Bacteria	Pseudomonadota	Alphaproteobacteria	Hyphomicrobiales	Methylobacteriaceae	Methylobacterium
OTU195	scaledBiteRate	scaledBiteRate	-0.132259	0.276268	94	73	0.63341	0.916651	Bacteria	Pseudomonadota	Alphaproteobacteria	Hyphomicrobiales	Methylobacteriaceae	Methylobacterium
OTU195	treatmentOrder	medium	1.56322	0.832979	94	73	0.06675	0.411357	Bacteria	Pseudomonadota	Alphaproteobacteria	Hyphomicrobiales	Methylobacteriaceae	Methylobacterium
OTU195	scaledmetRate	scaledmetRate	0.0252029	0.274918	94	73	0.927191	0.984734	Bacteria	Pseudomonadota	Alphaproteobacteria	Hyphomicrobiales	Methylobacteriaceae	Methylobacterium
OTU196	treatmentOrder	xHigh	-0.661275	0.731431	94	38	0.370675	0.788221	Bacteria	Planctomycetota	Planctomycetia	Pirellulales	Lacipirellulaceae	Botrimarina
OTU196	scaledSpeed	scaledSpeed	0.116809	0.23199	94	38	0.616028	0.911993	Bacteria	Planctomycetota	Planctomycetia	Pirellulales	Lacipirellulaceae	Botrimarina
OTU196	scaledmetRate	scaledmetRate	-0.175736	0.24771	94	38	0.480382	0.862358	Bacteria	Planctomycetota	Planctomycetia	Pirellulales	Lacipirellulaceae	Botrimarina
OTU196	scaledBiteRate	scaledBiteRate	-0.0232118	0.253226	94	38	0.927187	0.984734	Bacteria	Planctomycetota	Planctomycetia	Pirellulales	Lacipirellulaceae	Botrimarina
OTU196	treatmentOrder	medium	2.09369	0.737496	94	38	0.00718995	0.121326	Bacteria	Planctomycetota	Planctomycetia	Pirellulales	Lacipirellulaceae	Botrimarina
OTU196	treatmentOrder	low	1.15332	0.701624	94	38	0.107609	0.513828	Bacteria	Planctomycetota	Planctomycetia	Pirellulales	Lacipirellulaceae	Botrimarina
OTU196	scaledThig	scaledThig	0.22294	0.234931	94	38	0.345675	0.767019	Bacteria	Planctomycetota	Planctomycetia	Pirellulales	Lacipirellulaceae	Botrimarina
OTU1960	scaledBiteRate	scaledBiteRate	0.15143	0.157674	94	21	0.339545	0.763737	Bacteria	Pseudomonadota	Gammaproteobacteria	Enterobacterales	Enterobacteriaceae	Citrobacter
OTU1960	treatmentOrder	medium	-0.0727283	0.426693	94	21	0.86534	0.972813	Bacteria	Pseudomonadota	Gammaproteobacteria	Enterobacterales	Enterobacteriaceae	Citrobacter
OTU1960	treatmentOrder	xHigh	0.845824	0.427254	94	21	0.0526437	0.366728	Bacteria	Pseudomonadota	Gammaproteobacteria	Enterobacterales	Enterobacteriaceae	Citrobacter
OTU1960	scaledThig	scaledThig	-0.218503	0.14759	94	21	0.142438	0.570838	Bacteria	Pseudomonadota	Gammaproteobacteria	Enterobacterales	Enterobacteriaceae	Citrobacter
OTU1960	scaledSpeed	scaledSpeed	-0.0813713	0.145167	94	21	0.576574	0.891457	Bacteria	Pseudomonadota	Gammaproteobacteria	Enterobacterales	Enterobacteriaceae	Citrobacter
OTU1960	scaledmetRate	scaledmetRate	0.168021	0.148205	94	21	0.260793	0.709746	Bacteria	Pseudomonadota	Gammaproteobacteria	Enterobacterales	Enterobacteriaceae	Citrobacter
OTU1960	treatmentOrder	low	-0.411476	0.407291	94	21	0.317115	0.753018	Bacteria	Pseudomonadota	Gammaproteobacteria	Enterobacterales	Enterobacteriaceae	Citrobacter
OTU1961	treatmentOrder	low	-0.139533	0.269113	94	13	0.606129	0.90806	Bacteria	Pseudomonadota	Gammaproteobacteria	Pseudomonadales	Pseudomonadaceae	Pseudomonadaceae_unclassified
OTU1961	scaledmetRate	scaledmetRate	0.162589	0.0964939	94	13	0.0961324	0.486075	Bacteria	Pseudomonadota	Gammaproteobacteria	Pseudomonadales	Pseudomonadaceae	Pseudomonadaceae_unclassified
OTU1961	scaledBiteRate	scaledBiteRate	-0.0114848	0.100608	94	13	0.909384	0.980891	Bacteria	Pseudomonadota	Gammaproteobacteria	Pseudomonadales	Pseudomonadaceae	Pseudomonadaceae_unclassified
OTU1961	treatmentOrder	xHigh	0.412177	0.281297	94	13	0.148016	0.579589	Bacteria	Pseudomonadota	Gammaproteobacteria	Pseudomonadales	Pseudomonadaceae	Pseudomonadaceae_unclassified
OTU1961	scaledThig	scaledThig	-0.186463	0.0937793	94	13	0.0500577	0.357063	Bacteria	Pseudomonadota	Gammaproteobacteria	Pseudomonadales	Pseudomonadaceae	Pseudomonadaceae_unclassified
OTU1961	treatmentOrder	medium	0.195312	0.282243	94	13	0.49186	0.863897	Bacteria	Pseudomonadota	Gammaproteobacteria	Pseudomonadales	Pseudomonadaceae	Pseudomonadaceae_unclassified
OTU1961	scaledSpeed	scaledSpeed	0.141788	0.0924402	94	13	0.128805	0.548563	Bacteria	Pseudomonadota	Gammaproteobacteria	Pseudomonadales	Pseudomonadaceae	Pseudomonadaceae_unclassified
OTU1967	treatmentOrder	medium	0.196399	0.27373	94	19	0.476223	0.857879	Bacteria	Pseudomonadota	Gammaproteobacteria	Gammaproteobacteria_unclassified	Gammaproteobacteria_unclassified	Gammaproteobacteria_unclassified
OTU1967	scaledThig	scaledThig	0.0789702	0.0924694	94	19	0.395523	0.80498	Bacteria	Pseudomonadota	Gammaproteobacteria	Gammaproteobacteria_unclassified	Gammaproteobacteria_unclassified	Gammaproteobacteria_unclassified
OTU1967	treatmentOrder	xHigh	0.33604	0.273335	94	19	0.223821	0.668724	Bacteria	Pseudomonadota	Gammaproteobacteria	Gammaproteobacteria_unclassified	Gammaproteobacteria_unclassified	Gammaproteobacteria_unclassified
OTU1967	scaledSpeed	scaledSpeed	-0.0229239	0.0910724	94	19	0.801871	0.960868	Bacteria	Pseudomonadota	Gammaproteobacteria	Gammaproteobacteria_unclassified	Gammaproteobacteria_unclassified	Gammaproteobacteria_unclassified
OTU1967	treatmentOrder	low	0.446942	0.261146	94	19	0.0926907	0.478791	Bacteria	Pseudomonadota	Gammaproteobacteria	Gammaproteobacteria_unclassified	Gammaproteobacteria_unclassified	Gammaproteobacteria_unclassified
OTU1967	scaledmetRate	scaledmetRate	-0.124657	0.0942071	94	19	0.18988	0.636423	Bacteria	Pseudomonadota	Gammaproteobacteria	Gammaproteobacteria_unclassified	Gammaproteobacteria_unclassified	Gammaproteobacteria_unclassified
OTU1967	scaledBiteRate	scaledBiteRate	0.0708682	0.099027	94	19	0.476154	0.857879	Bacteria	Pseudomonadota	Gammaproteobacteria	Gammaproteobacteria_unclassified	Gammaproteobacteria_unclassified	Gammaproteobacteria_unclassified
OTU197	treatmentOrder	medium	-0.988934	0.828984	94	33	0.238141	0.683192	Bacteria	Pseudomonadota	Gammaproteobacteria	Nevskiales	Nevskiaceae	Nevskia
OTU197	treatmentOrder	low	-0.603478	0.781033	94	33	0.442666	0.835322	Bacteria	Pseudomonadota	Gammaproteobacteria	Nevskiales	Nevskiaceae	Nevskia
OTU197	scaledSpeed	scaledSpeed	-0.177529	0.236203	94	33	0.454679	0.843214	Bacteria	Pseudomonadota	Gammaproteobacteria	Nevskiales	Nevskiaceae	Nevskia
OTU197	scaledBiteRate	scaledBiteRate	-0.178071	0.260193	94	33	0.495724	0.866466	Bacteria	Pseudomonadota	Gammaproteobacteria	Nevskiales	Nevskiaceae	Nevskia
OTU197	scaledmetRate	scaledmetRate	-0.188225	0.265497	94	33	0.480329	0.862358	Bacteria	Pseudomonadota	Gammaproteobacteria	Nevskiales	Nevskiaceae	Nevskia
OTU197	scaledThig	scaledThig	0.709014	0.238644	94	33	0.00401056	0.0836136	Bacteria	Pseudomonadota	Gammaproteobacteria	Nevskiales	Nevskiaceae	Nevskia
OTU197	treatmentOrder	xHigh	-0.914535	0.811768	94	33	0.264228	0.711613	Bacteria	Pseudomonadota	Gammaproteobacteria	Nevskiales	Nevskiaceae	Nevskia
OTU1971	scaledSpeed	scaledSpeed	0.00258852	0.100185	94	15	0.97945	0.998116	Bacteria	Pseudomonadota	Gammaproteobacteria	Pseudomonadales	Pseudomonadaceae	Pseudomonas
OTU1971	scaledThig	scaledThig	0.112026	0.101412	94	15	0.272588	0.717696	Bacteria	Pseudomonadota	Gammaproteobacteria	Pseudomonadales	Pseudomonadaceae	Pseudomonas
OTU1971	treatmentOrder	medium	0.43327	0.322242	94	15	0.184018	0.626466	Bacteria	Pseudomonadota	Gammaproteobacteria	Pseudomonadales	Pseudomonadaceae	Pseudomonas
OTU1971	scaledmetRate	scaledmetRate	-0.17537	0.107659	94	15	0.107261	0.512777	Bacteria	Pseudomonadota	Gammaproteobacteria	Pseudomonadales	Pseudomonadaceae	Pseudomonas
OTU1971	treatmentOrder	low	0.102344	0.30631	94	15	0.739424	0.945357	Bacteria	Pseudomonadota	Gammaproteobacteria	Pseudomonadales	Pseudomonadaceae	Pseudomonas
OTU1971	treatmentOrder	xHigh	0.310205	0.319133	94	15	0.334689	0.759761	Bacteria	Pseudomonadota	Gammaproteobacteria	Pseudomonadales	Pseudomonadaceae	Pseudomonas
OTU1971	scaledBiteRate	scaledBiteRate	-0.11306	0.109461	94	15	0.304617	0.740982	Bacteria	Pseudomonadota	Gammaproteobacteria	Pseudomonadales	Pseudomonadaceae	Pseudomonas
OTU1972	scaledThig	scaledThig	-0.0807984	0.108326	94	15	0.457774	0.845154	Bacteria	Actinomycetota	Actinobacteria	Mycobacteriales	Mycobacteriaceae	Mycobacterium
OTU1972	treatmentOrder	xHigh	1.09019	0.312124	94	15	0.000757276	0.0263299	Bacteria	Actinomycetota	Actinobacteria	Mycobacteriales	Mycobacteriaceae	Mycobacterium
OTU1972	treatmentOrder	medium	0.799707	0.311519	94	15	0.0119839	0.163997	Bacteria	Actinomycetota	Actinobacteria	Mycobacteriales	Mycobacteriaceae	Mycobacterium
OTU1972	treatmentOrder	low	0.0647907	0.297373	94	15	0.828041	0.966729	Bacteria	Actinomycetota	Actinobacteria	Mycobacteriales	Mycobacteriaceae	Mycobacterium
OTU1972	scaledBiteRate	scaledBiteRate	0.240173	0.115667	94	15	0.0408408	0.325228	Bacteria	Actinomycetota	Actinobacteria	Mycobacteriales	Mycobacteriaceae	Mycobacterium
OTU1972	scaledSpeed	scaledSpeed	-0.0021074	0.106514	94	15	0.984261	0.998158	Bacteria	Actinomycetota	Actinobacteria	Mycobacteriales	Mycobacteriaceae	Mycobacterium
OTU1972	scaledmetRate	scaledmetRate	0.194092	0.10842	94	15	0.0769419	0.439052	Bacteria	Actinomycetota	Actinobacteria	Mycobacteriales	Mycobacteriaceae	Mycobacterium
OTU198	scaledThig	scaledThig	-0.0675409	0.141917	94	18	0.635646	0.917498	Bacteria	Pseudomonadota	Gammaproteobacteria	Pseudomonadales	Moraxellaceae	Moraxellaceae_unclassified
OTU198	scaledBiteRate	scaledBiteRate	0.0865109	0.156489	94	18	0.582034	0.893731	Bacteria	Pseudomonadota	Gammaproteobacteria	Pseudomonadales	Moraxellaceae	Moraxellaceae_unclassified
OTU198	treatmentOrder	low	-0.532062	0.509432	94	18	0.299938	0.738967	Bacteria	Pseudomonadota	Gammaproteobacteria	Pseudomonadales	Moraxellaceae	Moraxellaceae_unclassified
OTU198	treatmentOrder	xHigh	-0.30087	0.530102	94	18	0.572226	0.890262	Bacteria	Pseudomonadota	Gammaproteobacteria	Pseudomonadales	Moraxellaceae	Moraxellaceae_unclassified
OTU198	scaledmetRate	scaledmetRate	-0.164717	0.165991	94	18	0.323826	0.755643	Bacteria	Pseudomonadota	Gammaproteobacteria	Pseudomonadales	Moraxellaceae	Moraxellaceae_unclassified
OTU198	treatmentOrder	medium	0.635839	0.550319	94	18	0.252864	0.702735	Bacteria	Pseudomonadota	Gammaproteobacteria	Pseudomonadales	Moraxellaceae	Moraxellaceae_unclassified
OTU198	scaledSpeed	scaledSpeed	0.279392	0.140477	94	18	0.0507402	0.359099	Bacteria	Pseudomonadota	Gammaproteobacteria	Pseudomonadales	Moraxellaceae	Moraxellaceae_unclassified
OTU199	scaledmetRate	scaledmetRate	0.10426	0.199725	94	36	0.603076	0.90806	Bacteria	Planctomycetota	Planctomycetia	Planctomycetia_unclassified	Planctomycetia_unclassified	Planctomycetia_unclassified
OTU199	treatmentOrder	low	0.290896	0.578249	94	36	0.616767	0.911993	Bacteria	Planctomycetota	Planctomycetia	Planctomycetia_unclassified	Planctomycetia_unclassified	Planctomycetia_unclassified
OTU199	scaledSpeed	scaledSpeed	0.0503974	0.181437	94	36	0.781931	0.954727	Bacteria	Planctomycetota	Planctomycetia	Planctomycetia_unclassified	Planctomycetia_unclassified	Planctomycetia_unclassified
OTU199	scaledBiteRate	scaledBiteRate	-0.0636209	0.199051	94	36	0.750071	0.946397	Bacteria	Planctomycetota	Planctomycetia	Planctomycetia_unclassified	Planctomycetia_unclassified	Planctomycetia_unclassified
OTU199	scaledThig	scaledThig	0.0263348	0.183432	94	36	0.886221	0.977077	Bacteria	Planctomycetota	Planctomycetia	Planctomycetia_unclassified	Planctomycetia_unclassified	Planctomycetia_unclassified
OTU199	treatmentOrder	medium	1.05531	0.610807	94	36	0.0897852	0.47065	Bacteria	Planctomycetota	Planctomycetia	Planctomycetia_unclassified	Planctomycetia_unclassified	Planctomycetia_unclassified
OTU199	treatmentOrder	xHigh	0.84702	0.601445	94	36	0.164081	0.601122	Bacteria	Planctomycetota	Planctomycetia	Planctomycetia_unclassified	Planctomycetia_unclassified	Planctomycetia_unclassified
OTU2	treatmentOrder	low	0.0344536	0.520303	94	93	0.947466	0.989065	Bacteria	Pseudomonadota	Betaproteobacteria	Burkholderiales	Comamonadaceae	Comamonadaceae_unclassified
OTU2	treatmentOrder	xHigh	-0.906431	0.543361	94	93	0.101034	0.498692	Bacteria	Pseudomonadota	Betaproteobacteria	Burkholderiales	Comamonadaceae	Comamonadaceae_unclassified
OTU2	scaledBiteRate	scaledBiteRate	-0.413517	0.192416	94	93	0.0344755	0.298118	Bacteria	Pseudomonadota	Betaproteobacteria	Burkholderiales	Comamonadaceae	Comamonadaceae_unclassified
OTU2	scaledSpeed	scaledSpeed	-0.00803219	0.176651	94	93	0.963843	0.994023	Bacteria	Pseudomonadota	Betaproteobacteria	Burkholderiales	Comamonadaceae	Comamonadaceae_unclassified
OTU2	scaledThig	scaledThig	0.112311	0.179104	94	93	0.532367	0.875429	Bacteria	Pseudomonadota	Betaproteobacteria	Burkholderiales	Comamonadaceae	Comamonadaceae_unclassified
OTU2	scaledmetRate	scaledmetRate	0.271486	0.185686	94	93	0.148022	0.579589	Bacteria	Pseudomonadota	Betaproteobacteria	Burkholderiales	Comamonadaceae	Comamonadaceae_unclassified
OTU2	treatmentOrder	medium	0.379382	0.545996	94	93	0.490522	0.863371	Bacteria	Pseudomonadota	Betaproteobacteria	Burkholderiales	Comamonadaceae	Comamonadaceae_unclassified
OTU20	treatmentOrder	medium	-3.05969	1.23888	94	84	0.0168766	0.199364	Bacteria	Bacteria_unclassified	Bacteria_unclassified	Bacteria_unclassified	Bacteria_unclassified	Bacteria_unclassified
OTU20	scaledmetRate	scaledmetRate	0.0750689	0.408958	94	84	0.854824	0.970576	Bacteria	Bacteria_unclassified	Bacteria_unclassified	Bacteria_unclassified	Bacteria_unclassified	Bacteria_unclassified
OTU20	scaledSpeed	scaledSpeed	0.564563	0.375354	94	84	0.136587	0.560618	Bacteria	Bacteria_unclassified	Bacteria_unclassified	Bacteria_unclassified	Bacteria_unclassified	Bacteria_unclassified
OTU20	scaledBiteRate	scaledBiteRate	0.532159	0.411036	94	84	0.199052	0.647063	Bacteria	Bacteria_unclassified	Bacteria_unclassified	Bacteria_unclassified	Bacteria_unclassified	Bacteria_unclassified
OTU20	treatmentOrder	low	0.289015	1.1751	94	84	0.806607	0.961731	Bacteria	Bacteria_unclassified	Bacteria_unclassified	Bacteria_unclassified	Bacteria_unclassified	Bacteria_unclassified
OTU20	scaledThig	scaledThig	-0.514284	0.379658	94	84	0.179515	0.622268	Bacteria	Bacteria_unclassified	Bacteria_unclassified	Bacteria_unclassified	Bacteria_unclassified	Bacteria_unclassified
OTU20	treatmentOrder	xHigh	0.630291	1.22298	94	84	0.608217	0.908558	Bacteria	Bacteria_unclassified	Bacteria_unclassified	Bacteria_unclassified	Bacteria_unclassified	Bacteria_unclassified
OTU200	treatmentOrder	low	-0.912652	0.497152	94	22	0.069849	0.416934	Bacteria	Bacteroidota	Bacteroidota_unclassified	Bacteroidota_unclassified	Bacteroidota_unclassified	Bacteroidota_unclassified
OTU200	scaledSpeed	scaledSpeed	-0.173924	0.178071	94	22	0.331453	0.757123	Bacteria	Bacteroidota	Bacteroidota_unclassified	Bacteroidota_unclassified	Bacteroidota_unclassified	Bacteroidota_unclassified
OTU200	treatmentOrder	xHigh	-1.11116	0.521812	94	22	0.0360774	0.304793	Bacteria	Bacteroidota	Bacteroidota_unclassified	Bacteroidota_unclassified	Bacteroidota_unclassified	Bacteroidota_unclassified
OTU200	scaledBiteRate	scaledBiteRate	-0.130214	0.193374	94	22	0.502513	0.87069	Bacteria	Bacteroidota	Bacteroidota_unclassified	Bacteroidota_unclassified	Bacteroidota_unclassified	Bacteroidota_unclassified
OTU200	scaledmetRate	scaledmetRate	0.350895	0.181257	94	22	0.0561655	0.381595	Bacteria	Bacteroidota	Bacteroidota_unclassified	Bacteroidota_unclassified	Bacteroidota_unclassified	Bacteroidota_unclassified
OTU200	scaledThig	scaledThig	-0.188072	0.181101	94	22	0.301951	0.740015	Bacteria	Bacteroidota	Bacteroidota_unclassified	Bacteroidota_unclassified	Bacteroidota_unclassified	Bacteroidota_unclassified
OTU200	treatmentOrder	medium	-0.327846	0.5208	94	22	0.530687	0.875429	Bacteria	Bacteroidota	Bacteroidota_unclassified	Bacteroidota_unclassified	Bacteroidota_unclassified	Bacteroidota_unclassified
OTU2003	scaledThig	scaledThig	0.112208	0.11966	94	17	0.351097	0.771237	Bacteria	Pseudomonadota	Gammaproteobacteria	Aeromonadales	Aeromonadaceae	Aeromonas
OTU2003	treatmentOrder	medium	0.520525	0.356539	94	17	0.150519	0.58303	Bacteria	Pseudomonadota	Gammaproteobacteria	Aeromonadales	Aeromonadaceae	Aeromonas
OTU2003	scaledmetRate	scaledmetRate	-0.184188	0.122389	94	17	0.136695	0.560662	Bacteria	Pseudomonadota	Gammaproteobacteria	Aeromonadales	Aeromonadaceae	Aeromonas
OTU2003	treatmentOrder	xHigh	1.1138	0.355757	94	17	0.00276099	0.0648159	Bacteria	Pseudomonadota	Gammaproteobacteria	Aeromonadales	Aeromonadaceae	Aeromonas
OTU2003	scaledSpeed	scaledSpeed	-0.0540904	0.117893	94	17	0.647545	0.921696	Bacteria	Pseudomonadota	Gammaproteobacteria	Aeromonadales	Aeromonadaceae	Aeromonas
OTU2003	scaledBiteRate	scaledBiteRate	0.239113	0.128235	94	17	0.0656569	0.407607	Bacteria	Pseudomonadota	Gammaproteobacteria	Aeromonadales	Aeromonadaceae	Aeromonas
OTU2003	treatmentOrder	low	0.409894	0.340078	94	17	0.233539	0.676034	Bacteria	Pseudomonadota	Gammaproteobacteria	Aeromonadales	Aeromonadaceae	Aeromonas
OTU201	scaledSpeed	scaledSpeed	0.0575855	0.288637	94	65	0.842405	0.969766	Bacteria	Bacteroidota	Flavobacteriia	Flavobacteriales	Flavobacteriaceae	Flavobacterium
OTU201	scaledThig	scaledThig	0.582629	0.291808	94	65	0.0495655	0.356756	Bacteria	Bacteroidota	Flavobacteriia	Flavobacteriales	Flavobacteriaceae	Flavobacterium
OTU201	treatmentOrder	xHigh	0.321344	0.957143	94	65	0.738319	0.945199	Bacteria	Bacteroidota	Flavobacteriia	Flavobacteriales	Flavobacteriaceae	Flavobacterium
OTU201	treatmentOrder	low	0.582986	0.920238	94	65	0.529041	0.875429	Bacteria	Bacteroidota	Flavobacteriia	Flavobacteriales	Flavobacteriaceae	Flavobacterium
OTU201	scaledmetRate	scaledmetRate	-0.0672664	0.317797	94	65	0.832906	0.966729	Bacteria	Bacteroidota	Flavobacteriia	Flavobacteriales	Flavobacteriaceae	Flavobacterium
OTU201	treatmentOrder	medium	0.323049	0.972092	94	65	0.741092	0.946055	Bacteria	Bacteroidota	Flavobacteriia	Flavobacteriales	Flavobacteriaceae	Flavobacterium
OTU201	scaledBiteRate	scaledBiteRate	0.160482	0.31667	94	65	0.613695	0.911312	Bacteria	Bacteroidota	Flavobacteriia	Flavobacteriales	Flavobacteriaceae	Flavobacterium
OTU2016	treatmentOrder	medium	0.345589	0.393244	94	19	0.381949	0.795862	Bacteria	Pseudomonadota	Betaproteobacteria	Burkholderiales	Comamonadaceae	Comamonadaceae_unclassified
OTU2016	treatmentOrder	low	-0.0408474	0.375388	94	19	0.913604	0.981682	Bacteria	Pseudomonadota	Betaproteobacteria	Burkholderiales	Comamonadaceae	Comamonadaceae_unclassified
OTU2016	scaledmetRate	scaledmetRate	-0.18832	0.136863	94	19	0.172402	0.614617	Bacteria	Pseudomonadota	Betaproteobacteria	Burkholderiales	Comamonadaceae	Comamonadaceae_unclassified
OTU2016	scaledSpeed	scaledSpeed	-0.0210331	0.134457	94	19	0.876061	0.974943	Bacteria	Pseudomonadota	Betaproteobacteria	Burkholderiales	Comamonadaceae	Comamonadaceae_unclassified
OTU2016	scaledThig	scaledThig	0.0650186	0.136745	94	19	0.635655	0.917498	Bacteria	Pseudomonadota	Betaproteobacteria	Burkholderiales	Comamonadaceae	Comamonadaceae_unclassified
OTU2016	scaledBiteRate	scaledBiteRate	0.182006	0.146012	94	19	0.21596	0.66233	Bacteria	Pseudomonadota	Betaproteobacteria	Burkholderiales	Comamonadaceae	Comamonadaceae_unclassified
OTU2016	treatmentOrder	xHigh	1.90467	0.394008	94	19	5.79499e-06	0.000631435	Bacteria	Pseudomonadota	Betaproteobacteria	Burkholderiales	Comamonadaceae	Comamonadaceae_unclassified
OTU2019	scaledSpeed	scaledSpeed	-0.0531566	0.089356	94	17	0.553545	0.88356	Bacteria	Pseudomonadota	Gammaproteobacteria	Aeromonadales	Aeromonadaceae	Aeromonas
OTU2019	treatmentOrder	low	0.206387	0.266798	94	17	0.44245	0.835322	Bacteria	Pseudomonadota	Gammaproteobacteria	Aeromonadales	Aeromonadaceae	Aeromonas
OTU2019	scaledBiteRate	scaledBiteRate	0.085995	0.0974318	94	17	0.379942	0.794227	Bacteria	Pseudomonadota	Gammaproteobacteria	Aeromonadales	Aeromonadaceae	Aeromonas
OTU2019	scaledmetRate	scaledmetRate	0.0562985	0.0946898	94	17	0.553896	0.883669	Bacteria	Pseudomonadota	Gammaproteobacteria	Aeromonadales	Aeromonadaceae	Aeromonas
OTU2019	scaledThig	scaledThig	0.0831934	0.0905384	94	17	0.360882	0.778809	Bacteria	Pseudomonadota	Gammaproteobacteria	Aeromonadales	Aeromonadaceae	Aeromonas
OTU2019	treatmentOrder	xHigh	0.408208	0.278355	94	17	0.147808	0.579589	Bacteria	Pseudomonadota	Gammaproteobacteria	Aeromonadales	Aeromonadaceae	Aeromonas
OTU2019	treatmentOrder	medium	0.173439	0.280194	94	17	0.538585	0.877182	Bacteria	Pseudomonadota	Gammaproteobacteria	Aeromonadales	Aeromonadaceae	Aeromonas
OTU202	scaledmetRate	scaledmetRate	0.226584	0.255252	94	87	0.377676	0.79378	Bacteria	Pseudomonadota	Alphaproteobacteria	Rhodobacterales	Paracoccaceae	Tabrizicola
OTU202	treatmentOrder	medium	0.139746	0.748835	94	87	0.852772	0.970576	Bacteria	Pseudomonadota	Alphaproteobacteria	Rhodobacterales	Paracoccaceae	Tabrizicola
OTU202	scaledBiteRate	scaledBiteRate	-0.484095	0.265202	94	87	0.0714543	0.42239	Bacteria	Pseudomonadota	Alphaproteobacteria	Rhodobacterales	Paracoccaceae	Tabrizicola
OTU202	scaledSpeed	scaledSpeed	0.304922	0.243561	94	87	0.214099	0.661064	Bacteria	Pseudomonadota	Alphaproteobacteria	Rhodobacterales	Paracoccaceae	Tabrizicola
OTU202	scaledThig	scaledThig	0.118455	0.247004	94	87	0.632818	0.91661	Bacteria	Pseudomonadota	Alphaproteobacteria	Rhodobacterales	Paracoccaceae	Tabrizicola
OTU202	treatmentOrder	low	-1.03723	0.713779	94	87	0.152564	0.585635	Bacteria	Pseudomonadota	Alphaproteobacteria	Rhodobacterales	Paracoccaceae	Tabrizicola
OTU202	treatmentOrder	xHigh	-0.781132	0.745698	94	87	0.299609	0.738914	Bacteria	Pseudomonadota	Alphaproteobacteria	Rhodobacterales	Paracoccaceae	Tabrizicola
OTU2024	scaledmetRate	scaledmetRate	0.195206	0.158677	94	26	0.222787	0.668709	Bacteria	Pseudomonadota	Gammaproteobacteria	Aeromonadales	Aeromonadaceae	Aeromonas
OTU2024	treatmentOrder	low	0.157307	0.441596	94	26	0.723292	0.940595	Bacteria	Pseudomonadota	Gammaproteobacteria	Aeromonadales	Aeromonadaceae	Aeromonas
OTU2024	scaledSpeed	scaledSpeed	0.0682544	0.152494	94	26	0.655602	0.924793	Bacteria	Pseudomonadota	Gammaproteobacteria	Aeromonadales	Aeromonadaceae	Aeromonas
OTU2024	treatmentOrder	medium	-0.264689	0.46304	94	26	0.570458	0.890262	Bacteria	Pseudomonadota	Gammaproteobacteria	Aeromonadales	Aeromonadaceae	Aeromonas
OTU2024	scaledBiteRate	scaledBiteRate	0.259742	0.165911	94	26	0.121154	0.5348	Bacteria	Pseudomonadota	Gammaproteobacteria	Aeromonadales	Aeromonadaceae	Aeromonas
OTU2024	scaledThig	scaledThig	-0.153263	0.154747	94	26	0.324876	0.755664	Bacteria	Pseudomonadota	Gammaproteobacteria	Aeromonadales	Aeromonadaceae	Aeromonas
OTU2024	treatmentOrder	xHigh	0.92941	0.461798	94	26	0.049477	0.356756	Bacteria	Pseudomonadota	Gammaproteobacteria	Aeromonadales	Aeromonadaceae	Aeromonas
OTU2028	scaledSpeed	scaledSpeed	-0.0589963	0.0874141	94	13	0.501546	0.870465	Bacteria	Actinomycetota	Actinobacteria	Mycobacteriales	Mycobacteriaceae	Mycobacterium
OTU2028	treatmentOrder	low	0.0228911	0.244049	94	13	0.925489	0.984653	Bacteria	Actinomycetota	Actinobacteria	Mycobacteriales	Mycobacteriaceae	Mycobacterium
OTU2028	scaledBiteRate	scaledBiteRate	0.0763681	0.094926	94	13	0.423326	0.823965	Bacteria	Actinomycetota	Actinobacteria	Mycobacteriales	Mycobacteriaceae	Mycobacterium
OTU2028	treatmentOrder	medium	0.325313	0.255658	94	13	0.206641	0.653891	Bacteria	Actinomycetota	Actinobacteria	Mycobacteriales	Mycobacteriaceae	Mycobacterium
OTU2028	treatmentOrder	xHigh	0.956394	0.256154	94	13	0.00033831	0.014914	Bacteria	Actinomycetota	Actinobacteria	Mycobacteriales	Mycobacteriaceae	Mycobacterium
OTU2028	scaledThig	scaledThig	0.0484506	0.0889014	94	13	0.587169	0.89636	Bacteria	Actinomycetota	Actinobacteria	Mycobacteriales	Mycobacteriaceae	Mycobacterium
OTU2028	scaledmetRate	scaledmetRate	-0.0835555	0.0889781	94	13	0.350331	0.770009	Bacteria	Actinomycetota	Actinobacteria	Mycobacteriales	Mycobacteriaceae	Mycobacterium
OTU203	scaledmetRate	scaledmetRate	0.131992	0.196504	94	25	0.504029	0.871762	Bacteria	Planctomycetota	Planctomycetia	Gemmatales	Gemmataceae	Gemmataceae_unclassified
OTU203	treatmentOrder	xHigh	-0.183683	0.572033	94	25	0.749472	0.946055	Bacteria	Planctomycetota	Planctomycetia	Gemmatales	Gemmataceae	Gemmataceae_unclassified
OTU203	scaledThig	scaledThig	0.224673	0.191535	94	25	0.244185	0.691413	Bacteria	Planctomycetota	Planctomycetia	Gemmatales	Gemmataceae	Gemmataceae_unclassified
OTU203	scaledBiteRate	scaledBiteRate	0.3029	0.205373	94	25	0.143926	0.573026	Bacteria	Planctomycetota	Planctomycetia	Gemmatales	Gemmataceae	Gemmataceae_unclassified
OTU203	scaledSpeed	scaledSpeed	0.0636511	0.188754	94	25	0.736796	0.945199	Bacteria	Planctomycetota	Planctomycetia	Gemmatales	Gemmataceae	Gemmataceae_unclassified
OTU203	treatmentOrder	low	0.278796	0.547048	94	25	0.612776	0.911117	Bacteria	Planctomycetota	Planctomycetia	Gemmatales	Gemmataceae	Gemmataceae_unclassified
OTU203	treatmentOrder	medium	0.770383	0.573631	94	25	0.186257	0.629027	Bacteria	Planctomycetota	Planctomycetia	Gemmatales	Gemmataceae	Gemmataceae_unclassified
OTU2032	scaledSpeed	scaledSpeed	0.0196894	0.0924999	94	13	0.831941	0.966729	Bacteria	Verrucomicrobiota	Verrucomicrobiia	Verrucomicrobiales	Verrucomicrobiaceae	Luteolibacter
OTU2032	treatmentOrder	medium	0.846707	0.270532	94	13	0.00238935	0.0584682	Bacteria	Verrucomicrobiota	Verrucomicrobiia	Verrucomicrobiales	Verrucomicrobiaceae	Luteolibacter
OTU2032	scaledmetRate	scaledmetRate	-0.0928465	0.0941548	94	13	0.326848	0.755793	Bacteria	Verrucomicrobiota	Verrucomicrobiia	Verrucomicrobiales	Verrucomicrobiaceae	Luteolibacter
OTU2032	treatmentOrder	xHigh	0.569036	0.271058	94	13	0.0387197	0.314938	Bacteria	Verrucomicrobiota	Verrucomicrobiia	Verrucomicrobiales	Verrucomicrobiaceae	Luteolibacter
OTU2032	scaledBiteRate	scaledBiteRate	0.0581496	0.100449	94	13	0.564171	0.889329	Bacteria	Verrucomicrobiota	Verrucomicrobiia	Verrucomicrobiales	Verrucomicrobiaceae	Luteolibacter
OTU2032	scaledThig	scaledThig	-0.0439076	0.0940737	94	13	0.641869	0.919604	Bacteria	Verrucomicrobiota	Verrucomicrobiia	Verrucomicrobiales	Verrucomicrobiaceae	Luteolibacter
OTU2032	treatmentOrder	low	0.0513651	0.258248	94	13	0.842812	0.969766	Bacteria	Verrucomicrobiota	Verrucomicrobiia	Verrucomicrobiales	Verrucomicrobiaceae	Luteolibacter
OTU2035	scaledThig	scaledThig	0.0257076	0.0815611	94	16	0.753378	0.947564	Bacteria	Bacteria_unclassified	Bacteria_unclassified	Bacteria_unclassified	Bacteria_unclassified	Bacteria_unclassified
OTU2035	treatmentOrder	xHigh	0.182017	0.235005	94	16	0.440745	0.835322	Bacteria	Bacteria_unclassified	Bacteria_unclassified	Bacteria_unclassified	Bacteria_unclassified	Bacteria_unclassified
OTU2035	scaledmetRate	scaledmetRate	0.00915834	0.0816315	94	16	0.910933	0.981279	Bacteria	Bacteria_unclassified	Bacteria_unclassified	Bacteria_unclassified	Bacteria_unclassified	Bacteria_unclassified
OTU2035	treatmentOrder	low	-0.0667719	0.223899	94	16	0.766252	0.950366	Bacteria	Bacteria_unclassified	Bacteria_unclassified	Bacteria_unclassified	Bacteria_unclassified	Bacteria_unclassified
OTU2035	scaledBiteRate	scaledBiteRate	0.00572212	0.0870883	94	16	0.947765	0.989065	Bacteria	Bacteria_unclassified	Bacteria_unclassified	Bacteria_unclassified	Bacteria_unclassified	Bacteria_unclassified
OTU2035	treatmentOrder	medium	0.918818	0.234549	94	16	0.000178984	0.00948286	Bacteria	Bacteria_unclassified	Bacteria_unclassified	Bacteria_unclassified	Bacteria_unclassified	Bacteria_unclassified
OTU2035	scaledSpeed	scaledSpeed	0.0472558	0.0801967	94	16	0.557239	0.884333	Bacteria	Bacteria_unclassified	Bacteria_unclassified	Bacteria_unclassified	Bacteria_unclassified	Bacteria_unclassified
OTU204	treatmentOrder	xHigh	-0.832648	0.526864	94	31	0.118556	0.530335	Bacteria	Pseudomonadota	Gammaproteobacteria	Gammaproteobacteria_unclassified	Gammaproteobacteria_unclassified	Gammaproteobacteria_unclassified
OTU204	scaledmetRate	scaledmetRate	0.417698	0.158532	94	31	0.0100032	0.146993	Bacteria	Pseudomonadota	Gammaproteobacteria	Gammaproteobacteria_unclassified	Gammaproteobacteria_unclassified	Gammaproteobacteria_unclassified
OTU204	treatmentOrder	low	1.04778	0.504218	94	31	0.0411825	0.325793	Bacteria	Pseudomonadota	Gammaproteobacteria	Gammaproteobacteria_unclassified	Gammaproteobacteria_unclassified	Gammaproteobacteria_unclassified
OTU204	scaledThig	scaledThig	-0.197403	0.130848	94	31	0.136265	0.560094	Bacteria	Pseudomonadota	Gammaproteobacteria	Gammaproteobacteria_unclassified	Gammaproteobacteria_unclassified	Gammaproteobacteria_unclassified
OTU204	treatmentOrder	medium	1.14449	0.55591	94	31	0.0442069	0.340562	Bacteria	Pseudomonadota	Gammaproteobacteria	Gammaproteobacteria_unclassified	Gammaproteobacteria_unclassified	Gammaproteobacteria_unclassified
OTU204	scaledSpeed	scaledSpeed	0.0758063	0.129377	94	31	0.559998	0.886424	Bacteria	Pseudomonadota	Gammaproteobacteria	Gammaproteobacteria_unclassified	Gammaproteobacteria_unclassified	Gammaproteobacteria_unclassified
OTU204	scaledBiteRate	scaledBiteRate	-0.231751	0.145425	94	31	0.11551	0.52278	Bacteria	Pseudomonadota	Gammaproteobacteria	Gammaproteobacteria_unclassified	Gammaproteobacteria_unclassified	Gammaproteobacteria_unclassified
OTU2040	scaledmetRate	scaledmetRate	-0.135824	0.0792724	94	10	0.090598	0.472409	Bacteria	Bacteroidota	Flavobacteriia	Flavobacteriales	Flavobacteriaceae	Flavobacterium
OTU2040	scaledThig	scaledThig	-0.0174776	0.0769148	94	10	0.820795	0.964906	Bacteria	Bacteroidota	Flavobacteriia	Flavobacteriales	Flavobacteriaceae	Flavobacterium
OTU2040	treatmentOrder	medium	0.529241	0.232135	94	10	0.0261097	0.251382	Bacteria	Bacteroidota	Flavobacteriia	Flavobacteriales	Flavobacteriaceae	Flavobacterium
OTU2040	treatmentOrder	low	0.37615	0.22131	94	10	0.0941247	0.482014	Bacteria	Bacteroidota	Flavobacteriia	Flavobacteriales	Flavobacteriaceae	Flavobacterium
OTU2040	treatmentOrder	xHigh	0.385101	0.231282	94	10	0.100617	0.49722	Bacteria	Bacteroidota	Flavobacteriia	Flavobacteriales	Flavobacteriaceae	Flavobacterium
OTU2040	scaledBiteRate	scaledBiteRate	0.105527	0.0825408	94	10	0.204534	0.65225	Bacteria	Bacteroidota	Flavobacteriia	Flavobacteriales	Flavobacteriaceae	Flavobacterium
OTU2040	scaledSpeed	scaledSpeed	0.138045	0.0758267	94	10	0.0722036	0.425052	Bacteria	Bacteroidota	Flavobacteriia	Flavobacteriales	Flavobacteriaceae	Flavobacterium
OTU2043	scaledThig	scaledThig	0.0166121	0.0804019	94	11	0.836818	0.96788	Bacteria	Pseudomonadota	Betaproteobacteria	Burkholderiales	Oxalobacteraceae	Oxalobacteraceae_unclassified
OTU2043	treatmentOrder	low	0.0916276	0.230007	94	11	0.691987	0.937421	Bacteria	Pseudomonadota	Betaproteobacteria	Burkholderiales	Oxalobacteraceae	Oxalobacteraceae_unclassified
OTU2043	scaledmetRate	scaledmetRate	-0.0954309	0.0825701	94	11	0.251562	0.699831	Bacteria	Pseudomonadota	Betaproteobacteria	Burkholderiales	Oxalobacteraceae	Oxalobacteraceae_unclassified
OTU2043	scaledBiteRate	scaledBiteRate	0.0854536	0.0862264	94	11	0.324465	0.755643	Bacteria	Pseudomonadota	Betaproteobacteria	Burkholderiales	Oxalobacteraceae	Oxalobacteraceae_unclassified
OTU2043	scaledSpeed	scaledSpeed	0.00129573	0.0792412	94	11	0.986992	0.998548	Bacteria	Pseudomonadota	Betaproteobacteria	Burkholderiales	Oxalobacteraceae	Oxalobacteraceae_unclassified
OTU2043	treatmentOrder	medium	0.0621079	0.241199	94	11	0.79785	0.960108	Bacteria	Pseudomonadota	Betaproteobacteria	Burkholderiales	Oxalobacteraceae	Oxalobacteraceae_unclassified
OTU2043	treatmentOrder	xHigh	0.362021	0.240481	94	11	0.137812	0.562	Bacteria	Pseudomonadota	Betaproteobacteria	Burkholderiales	Oxalobacteraceae	Oxalobacteraceae_unclassified
OTU2049	scaledmetRate	scaledmetRate	-0.0537771	0.0711152	94	12	0.451872	0.842806	Bacteria	Pseudomonadota	Gammaproteobacteria	Pseudomonadales	Pseudomonadaceae	Pseudomonas
OTU2049	treatmentOrder	medium	0.321991	0.205178	94	12	0.121788	0.535663	Bacteria	Pseudomonadota	Gammaproteobacteria	Pseudomonadales	Pseudomonadaceae	Pseudomonas
OTU2049	scaledSpeed	scaledSpeed	0.0740865	0.0694434	94	12	0.289027	0.731432	Bacteria	Pseudomonadota	Gammaproteobacteria	Pseudomonadales	Pseudomonadaceae	Pseudomonas
[truncated: 3,735 more rows]

## Sheet: Table 2
Supplementary Table 2. Beta diversity
distance measure	variable	Df	sum of squares	R2	F	p
Aitchison	antibiotic treatment	3	4628	0.13	4.67	0.001
	bite rate change	1	325	0.01	0.98	0.43
	thigmotaxis	1	295	0.01	0.89	0.64
	speed	1	412	0.01	1.25	0.1
	metabolic rate	1	403	0.01	1.21	0.15
Jaccard	antibiotic treatment	3	2.9	0.18	6.88	0.001
	bite rate change	1	0.15	0.01	1.03	0.39
	thigmotaxis	1	0.22	0.01	1.55	0.061
	speed	1	0.2	0.01	1.38	0.09
	metabolic rate	1	0.2	0.01	1.38	0.102

## Sheet: Table 3
Supplementary Table 3. Kegg Ortholog Differential abundance MaASLin2 output. qval = Benjamin-Hochberg corrected p value for multiple comparisons.
feature	metadata	value	coef	stderr	N	N.not.0	pval	qval
K00001	treatmentOrder	low	-0.259759	0.191777	95	95	0.181063	0.549496
K00001	scaledmetRate	scaledmetRate	0.0888209	0.0661309	95	95	0.183027	0.552218
K00001	treatmentOrder	medium	0.249725	0.201615	95	95	0.221239	0.589721
K00001	scaledBiteRate	scaledBiteRate	-0.049624	0.0669318	95	95	0.460529	0.797861
K00001	scaledSpeed	scaledSpeed	0.0218644	0.0611982	95	95	0.721821	0.929309
K00001	scaledThig	scaledThig	0.0193745	0.0618556	95	95	0.754958	0.938657
K00001	treatmentOrder	high	-0.0511554	0.19958	95	95	0.798618	0.954582
K00003	treatmentOrder	medium	0.34644	0.108635	95	95	0.00198489	0.0417841
K00003	scaledThig	scaledThig	0.109685	0.0376447	95	95	0.00453921	0.0712304
K00003	treatmentOrder	high	0.18007	0.109008	95	95	0.102161	0.420602
K00003	scaledSpeed	scaledSpeed	0.0561934	0.0368594	95	95	0.131003	0.473598
K00003	scaledBiteRate	scaledBiteRate	-0.0384711	0.0401666	95	95	0.340823	0.707628
K00003	treatmentOrder	low	0.0910159	0.103953	95	95	0.383688	0.743079
K00003	scaledmetRate	scaledmetRate	-0.00361592	0.0375209	95	95	0.923448	0.990191
K00004	scaledThig	scaledThig	0.161219	0.0786407	95	95	0.044354	0.271515
K00004	treatmentOrder	high	0.517806	0.303923	95	95	0.0931273	0.398128
K00004	scaledBiteRate	scaledBiteRate	-0.109778	0.0871258	95	95	0.211682	0.580665
K00004	treatmentOrder	medium	0.370275	0.316452	95	95	0.247187	0.617356
K00004	scaledSpeed	scaledSpeed	-0.0736606	0.0783821	95	95	0.350729	0.717619
K00004	treatmentOrder	low	-0.0822369	0.291785	95	95	0.778907	0.94816
K00004	scaledmetRate	scaledmetRate	-0.0238683	0.0926729	95	95	0.79736	0.954117
K00005	scaledThig	scaledThig	-0.362536	0.101214	95	95	0.000626325	0.0208072
K00005	treatmentOrder	medium	-0.464454	0.376134	95	95	0.222306	0.590992
K00005	treatmentOrder	low	0.384989	0.352017	95	95	0.278144	0.650705
K00005	treatmentOrder	high	0.264231	0.365891	95	95	0.472829	0.803092
K00005	scaledSpeed	scaledSpeed	-0.0438668	0.100719	95	95	0.664478	0.90426
K00005	scaledmetRate	scaledmetRate	0.0436672	0.115384	95	95	0.706022	0.92333
K00005	scaledBiteRate	scaledBiteRate	-0.00371252	0.111215	95	95	0.973456	0.998445
K00007	treatmentOrder	medium	0.604662	0.248939	95	95	0.0172	0.159635
K00007	treatmentOrder	high	0.35282	0.249794	95	95	0.161387	0.522783
K00007	scaledSpeed	scaledSpeed	-0.0895046	0.0844639	95	95	0.292224	0.664266
K00007	treatmentOrder	low	0.0996204	0.238211	95	95	0.676829	0.909676
K00007	scaledBiteRate	scaledBiteRate	-0.0330079	0.0920423	95	95	0.720751	0.92893
K00007	scaledmetRate	scaledmetRate	0.0174573	0.0859797	95	95	0.839578	0.967447
K00007	scaledThig	scaledThig	-0.00485996	0.0862634	95	95	0.955201	0.994808
K00008	treatmentOrder	medium	1.02292	0.355952	95	95	0.00605381	0.0859642
K00008	treatmentOrder	high	0.949666	0.346429	95	95	0.00809666	0.103498
K00008	scaledmetRate	scaledmetRate	0.164624	0.109394	95	95	0.136011	0.481999
K00008	scaledSpeed	scaledSpeed	-0.102534	0.0956223	95	95	0.287371	0.658747
K00008	scaledThig	scaledThig	0.0828808	0.0961012	95	95	0.39158	0.748556
K00008	treatmentOrder	low	0.0822665	0.333308	95	95	0.805895	0.957585
K00008	scaledBiteRate	scaledBiteRate	-0.00385262	0.105559	95	95	0.970983	0.99795
K00009	scaledThig	scaledThig	-0.405161	0.10483	95	95	0.000246462	0.012231
K00009	treatmentOrder	medium	-0.610397	0.388553	95	95	0.122157	0.459567
K00009	treatmentOrder	low	0.459235	0.363794	95	95	0.211377	0.580282
K00009	scaledmetRate	scaledmetRate	0.0955984	0.119367	95	95	0.425398	0.774483
K00009	treatmentOrder	high	0.272712	0.378118	95	95	0.473414	0.803568
K00009	scaledSpeed	scaledSpeed	-0.0422516	0.104309	95	95	0.686638	0.913965
K00009	scaledBiteRate	scaledBiteRate	-0.00760155	0.115155	95	95	0.947539	0.993961
K00010	treatmentOrder	high	1.20923	0.213387	95	95	1.85e-07	4.18e-05
K00010	treatmentOrder	medium	0.563371	0.212656	95	95	0.00958125	0.114434
K00010	scaledSpeed	scaledSpeed	-0.119696	0.0721533	95	95	0.100734	0.417166
K00010	scaledBiteRate	scaledBiteRate	0.0386161	0.0786272	95	95	0.624572	0.885254
K00010	scaledThig	scaledThig	-0.0189485	0.0736905	95	95	0.797681	0.95414
K00010	scaledmetRate	scaledmetRate	-0.0175716	0.0734482	95	95	0.811483	0.960169
K00010	treatmentOrder	low	0.0128187	0.203491	95	95	0.949916	0.993961
K00012	treatmentOrder	high	-0.162077	0.0716541	95	95	0.0271503	0.205314
K00012	scaledThig	scaledThig	0.0387728	0.0190346	95	95	0.0457082	0.276009
K00012	scaledBiteRate	scaledBiteRate	-0.0274073	0.0210222	95	95	0.1964	0.56497
K00012	treatmentOrder	low	-0.0696342	0.068867	95	95	0.315668	0.685106
K00012	scaledmetRate	scaledmetRate	0.0176198	0.0221491	95	95	0.428483	0.776603
K00012	treatmentOrder	medium	-0.0387586	0.0742143	95	95	0.603767	0.875259
K00012	scaledSpeed	scaledSpeed	0.00677463	0.0189624	95	95	0.722017	0.92932
K00013	treatmentOrder	high	-0.0774114	0.05318	95	95	0.150586	0.506506
K00013	scaledmetRate	scaledmetRate	0.0195519	0.0166257	95	95	0.24281	0.612517
K00013	treatmentOrder	low	-0.0519741	0.0511455	95	95	0.31342	0.684737
K00013	scaledThig	scaledThig	0.0123869	0.0144503	95	95	0.394435	0.750764
K00013	scaledSpeed	scaledSpeed	0.00948502	0.0143874	95	95	0.51196	0.826026
K00013	scaledBiteRate	scaledBiteRate	-0.00917278	0.0159145	95	95	0.566099	0.853821
K00013	treatmentOrder	medium	0.010769	0.0548448	95	95	0.845136	0.968823
K00014	scaledThig	scaledThig	0.059457	0.0152287	95	95	0.000203304	0.0107332
K00014	treatmentOrder	medium	0.166177	0.052429	95	95	0.00247545	0.0483672
K00014	treatmentOrder	high	0.156695	0.0515482	95	95	0.0034257	0.0603318
K00014	scaledmetRate	scaledmetRate	-0.0123932	0.0167477	95	95	0.461358	0.798079
K00014	treatmentOrder	low	0.0313042	0.0495952	95	95	0.530187	0.837945
K00014	scaledBiteRate	scaledBiteRate	0.00867367	0.0165874	95	95	0.60245	0.874399
K00014	scaledSpeed	scaledSpeed	0.00114028	0.0151119	95	95	0.940045	0.993359
K00015	scaledThig	scaledThig	0.133145	0.0838663	95	95	0.116366	0.448573
K00015	treatmentOrder	medium	0.407732	0.271592	95	95	0.139084	0.486998
K00015	scaledmetRate	scaledmetRate	0.129252	0.0893513	95	95	0.151884	0.508955
K00015	scaledSpeed	scaledSpeed	0.104421	0.0829404	95	95	0.211602	0.580545
K00015	treatmentOrder	high	-0.18398	0.269057	95	95	0.496682	0.817339
K00015	treatmentOrder	low	-0.169225	0.25848	95	95	0.515209	0.827503
K00015	scaledBiteRate	scaledBiteRate	0.0144442	0.0906777	95	95	0.873821	0.978675
K00016	scaledThig	scaledThig	-0.131851	0.113842	95	95	0.25013	0.620832
K00016	scaledBiteRate	scaledBiteRate	0.11366	0.122295	95	95	0.355287	0.721875
K00016	treatmentOrder	low	0.252767	0.333602	95	95	0.451896	0.79363
K00016	scaledSpeed	scaledSpeed	0.0813223	0.112129	95	95	0.470283	0.802337
K00016	scaledmetRate	scaledmetRate	0.0598206	0.117687	95	95	0.612709	0.88061
K00016	treatmentOrder	high	0.176988	0.348154	95	95	0.613126	0.880877
K00016	treatmentOrder	medium	0.0729588	0.349286	95	95	0.835361	0.966723
K00018	scaledBiteRate	scaledBiteRate	-0.0830459	0.0432857	95	95	0.058684	0.317819
K00018	scaledSpeed	scaledSpeed	-0.0721739	0.0393177	95	95	0.0704782	0.348268
K00018	treatmentOrder	low	0.12644	0.133325	95	95	0.346702	0.714204
K00018	scaledmetRate	scaledmetRate	-0.0328463	0.0443395	95	95	0.460853	0.797871
K00018	treatmentOrder	high	0.0587656	0.138543	95	95	0.672942	0.90791
K00018	scaledThig	scaledThig	-0.00810867	0.0395573	95	95	0.838175	0.967109
K00018	treatmentOrder	medium	-0.00651563	0.141661	95	95	0.963495	0.996685
K00019	scaledThig	scaledThig	0.109354	0.047696	95	95	0.0245242	0.194651
K00019	treatmentOrder	medium	0.347032	0.151248	95	95	0.0260904	0.201568
K00019	treatmentOrder	high	0.289145	0.150201	95	95	0.0593079	0.319632
K00019	scaledBiteRate	scaledBiteRate	-0.0428799	0.0514389	95	95	0.406853	0.761393
K00019	scaledSpeed	scaledSpeed	-0.0277854	0.0471009	95	95	0.556859	0.848704
K00019	treatmentOrder	low	-0.0210329	0.144173	95	95	0.884563	0.981812
K00019	scaledmetRate	scaledmetRate	0.000277063	0.0502349	95	95	0.995614	0.999407
K00020	treatmentOrder	medium	0.202018	0.111683	95	95	0.0766713	0.362131
K00020	scaledSpeed	scaledSpeed	0.037287	0.0342458	95	95	0.279465	0.651495
K00020	treatmentOrder	low	-0.10981	0.106328	95	95	0.306373	0.678355
K00020	scaledBiteRate	scaledBiteRate	-0.0245984	0.0374315	95	95	0.512886	0.826643
K00020	scaledmetRate	scaledmetRate	0.0117527	0.0368164	95	95	0.7504	0.937418
K00020	scaledThig	scaledThig	0.0108528	0.0346382	95	95	0.754881	0.938657
K00020	treatmentOrder	high	-0.00195206	0.110697	95	95	0.985993	0.998733
K00021	treatmentOrder	high	-2.27699	0.820594	95	91	0.00735361	0.0972049
K00021	scaledmetRate	scaledmetRate	-0.694795	0.275775	95	91	0.0137888	0.140319
K00021	scaledThig	scaledThig	0.653324	0.263999	95	91	0.0154078	0.149549
K00021	scaledSpeed	scaledSpeed	0.564745	0.260415	95	91	0.0329263	0.230405
K00021	scaledBiteRate	scaledBiteRate	0.265237	0.284214	95	91	0.353332	0.720192
K00021	treatmentOrder	low	0.376967	0.787104	95	91	0.633821	0.889684
K00021	treatmentOrder	medium	-0.146757	0.824938	95	91	0.859471	0.97368
K00023	treatmentOrder	high	-0.279523	0.11429	95	95	0.0172577	0.159921
K00023	scaledBiteRate	scaledBiteRate	-0.0586969	0.0376438	95	95	0.12273	0.460338
K00023	scaledSpeed	scaledSpeed	-0.0259074	0.0343687	95	95	0.453165	0.794447
K00023	scaledThig	scaledThig	-0.0235572	0.0346888	95	95	0.499094	0.818667
K00023	treatmentOrder	low	0.0723497	0.109897	95	95	0.512773	0.826562
K00023	scaledmetRate	scaledmetRate	0.00559997	0.0375542	95	95	0.881823	0.980876
K00023	treatmentOrder	medium	0.00686715	0.115788	95	95	0.952919	0.994388
K00024	scaledmetRate	scaledmetRate	0.0409685	0.0229223	95	95	0.0773789	0.363997
K00024	treatmentOrder	high	-0.133534	0.0750335	95	95	0.0798414	0.3694
K00024	scaledSpeed	scaledSpeed	0.0193052	0.019419	95	95	0.323808	0.692447
K00024	treatmentOrder	low	-0.0453215	0.0720488	95	95	0.531444	0.838401
K00024	scaledThig	scaledThig	-0.00781716	0.0194842	95	95	0.689597	0.914916
K00024	treatmentOrder	medium	-0.0252596	0.0780692	95	95	0.747591	0.93645
K00024	scaledBiteRate	scaledBiteRate	-0.00035843	0.0215775	95	95	0.986793	0.998733
K00027	scaledThig	scaledThig	-0.276201	0.0801059	95	95	0.00100658	0.0281674
K00027	treatmentOrder	medium	-0.692903	0.322206	95	95	0.0363182	0.24319
K00027	scaledSpeed	scaledSpeed	0.0486527	0.0798421	95	95	0.544416	0.844779
K00027	treatmentOrder	low	0.178179	0.297118	95	95	0.550726	0.847475
K00027	scaledmetRate	scaledmetRate	0.038297	0.0943834	95	95	0.685917	0.913728
K00027	treatmentOrder	high	-0.122573	0.309473	95	95	0.693369	0.917061
K00027	scaledBiteRate	scaledBiteRate	-0.0265865	0.0887454	95	95	0.765365	0.943208
K00029	scaledThig	scaledThig	0.0401891	0.0194795	95	95	0.0425611	0.264607
K00029	treatmentOrder	high	-0.119258	0.0663413	95	95	0.0769876	0.363108
K00029	scaledBiteRate	scaledBiteRate	-0.0204176	0.0212351	95	95	0.339149	0.70585
K00029	treatmentOrder	low	-0.0268977	0.063833	95	95	0.674918	0.909062
K00029	treatmentOrder	medium	-0.0272972	0.0675371	95	95	0.687645	0.914383
K00029	scaledSpeed	scaledSpeed	0.00349251	0.0193363	95	95	0.857137	0.972808
K00029	scaledmetRate	scaledmetRate	-0.00035842	0.0214972	95	95	0.986737	0.998733
K00030	scaledThig	scaledThig	-0.333553	0.0919714	95	95	0.000528509	0.0188123
K00030	treatmentOrder	medium	-0.490878	0.323374	95	95	0.13495	0.48022
K00030	treatmentOrder	low	0.431081	0.305101	95	95	0.162698	0.524726
K00030	treatmentOrder	high	-0.378191	0.317055	95	95	0.237471	0.607068
K00030	scaledSpeed	scaledSpeed	-0.080715	0.09135	95	95	0.379723	0.741599
K00030	scaledmetRate	scaledmetRate	0.0899116	0.102193	95	95	0.381443	0.742587
K00030	scaledBiteRate	scaledBiteRate	-0.0416887	0.100426	95	95	0.679165	0.910346
K00031	scaledThig	scaledThig	0.0457016	0.018814	95	95	0.0174577	0.160869
K00031	scaledBiteRate	scaledBiteRate	-0.0322951	0.0203481	95	95	0.116267	0.44853
K00031	treatmentOrder	medium	0.0700413	0.0610799	95	95	0.256988	0.629043
K00031	treatmentOrder	high	-0.0393887	0.0604919	95	95	0.517564	0.829611
K00031	scaledmetRate	scaledmetRate	0.00646089	0.0200715	95	95	0.748376	0.936736
K00031	scaledSpeed	scaledSpeed	0.00477442	0.0186093	95	95	0.798169	0.954341
K00031	treatmentOrder	low	-0.0115966	0.0581191	95	95	0.842585	0.968211
K00032	treatmentOrder	medium	2.23842	0.384051	95	95	4.52e-07	9.01e-05
K00032	treatmentOrder	high	1.91007	0.377335	95	95	4.57e-06	0.000652493
K00032	scaledThig	scaledThig	0.294121	0.110958	95	95	0.00988875	0.116418
K00032	scaledBiteRate	scaledBiteRate	-0.199284	0.120934	95	95	0.103327	0.423196
K00032	scaledSpeed	scaledSpeed	-0.0986885	0.110134	95	95	0.373096	0.737874
K00032	scaledmetRate	scaledmetRate	-0.052311	0.122349	95	95	0.670075	0.906631
K00032	treatmentOrder	low	0.130556	0.363062	95	95	0.720485	0.92893
K00033	treatmentOrder	high	0.503249	0.13521	95	95	0.000478084	0.0176287
K00033	treatmentOrder	medium	0.452428	0.13488	95	95	0.00156922	0.0354155
K00033	treatmentOrder	low	0.29155	0.12905	95	95	0.0284073	0.210634
K00033	scaledThig	scaledThig	0.0788334	0.0463186	95	95	0.0923931	0.396333
K00033	scaledBiteRate	scaledBiteRate	0.0547144	0.0494678	95	95	0.271751	0.645329
K00033	scaledSpeed	scaledSpeed	0.0359794	0.045396	95	95	0.430187	0.777626
K00033	scaledmetRate	scaledmetRate	0.00825212	0.0464224	95	95	0.859428	0.97368
K00034	scaledThig	scaledThig	0.202893	0.0934976	95	95	0.0331918	0.23147
K00034	treatmentOrder	medium	-0.612848	0.323815	95	95	0.0637698	0.330119
K00034	treatmentOrder	high	-0.474971	0.318127	95	95	0.140451	0.489709
K00034	scaledSpeed	scaledSpeed	0.0959193	0.0928061	95	95	0.304575	0.676517
K00034	scaledmetRate	scaledmetRate	0.100145	0.103127	95	95	0.334282	0.701283
K00034	scaledBiteRate	scaledBiteRate	-0.0227315	0.101912	95	95	0.824056	0.963295
K00034	treatmentOrder	low	0.0386898	0.306095	95	95	0.899826	0.985838
K00035	scaledThig	scaledThig	0.208516	0.0819278	95	95	0.0127651	0.134242
K00035	treatmentOrder	medium	0.254569	0.249003	95	95	0.311209	0.682551
K00035	scaledSpeed	scaledSpeed	-0.0750396	0.0806289	95	95	0.354631	0.72132
K00035	treatmentOrder	high	0.223753	0.248453	95	95	0.371445	0.736699
K00035	scaledmetRate	scaledmetRate	0.0675069	0.0842324	95	95	0.425366	0.774483
K00035	treatmentOrder	low	-0.0706531	0.237927	95	95	0.767603	0.944063
K00035	scaledBiteRate	scaledBiteRate	0.0254807	0.087914	95	95	0.772637	0.945737
K00036	treatmentOrder	medium	0.467612	0.121244	95	95	0.000329104	0.0144681
K00036	treatmentOrder	high	0.463857	0.121555	95	95	0.000343047	0.0148626
K00036	scaledThig	scaledThig	0.121997	0.0416827	95	95	0.00438397	0.0697948
K00036	treatmentOrder	low	0.250442	0.116005	95	95	0.0355998	0.240461
K00036	scaledmetRate	scaledmetRate	-0.0279485	0.0417475	95	95	0.505372	0.821842
K00036	scaledSpeed	scaledSpeed	0.00139424	0.0408476	95	95	0.972849	0.99831
K00036	scaledBiteRate	scaledBiteRate	-0.000320602	0.0445114	95	95	0.99427	0.999407
K00038	treatmentOrder	high	2.24864	0.413996	95	94	5.01e-07	9.85e-05
K00038	treatmentOrder	medium	1.73631	0.412579	95	94	6.24e-05	0.00472252
K00038	scaledSpeed	scaledSpeed	0.349058	0.139986	95	94	0.0145408	0.144363
K00038	scaledBiteRate	scaledBiteRate	0.352167	0.152546	95	94	0.023337	0.190103
K00038	scaledThig	scaledThig	0.187746	0.142968	95	94	0.19257	0.561079
K00038	treatmentOrder	low	0.47209	0.394798	95	94	0.235033	0.603913
K00038	scaledmetRate	scaledmetRate	0.00745483	0.142498	95	94	0.958397	0.995898
K00039	treatmentOrder	medium	0.667392	0.233738	95	95	0.00647439	0.0897215
K00039	scaledmetRate	scaledmetRate	0.114046	0.0804024	95	95	0.160633	0.521376
K00039	scaledBiteRate	scaledBiteRate	0.0768609	0.0856157	95	95	0.371802	0.737
K00039	scaledThig	scaledThig	0.0590845	0.0801533	95	95	0.46306	0.799129
K00039	treatmentOrder	low	0.129093	0.223629	95	95	0.566572	0.854165
K00039	treatmentOrder	high	0.117074	0.234273	95	95	0.619416	0.884092
K00039	scaledSpeed	scaledSpeed	-0.0151534	0.0785684	95	95	0.847512	0.969566
K00040	treatmentOrder	low	-0.49371	0.197379	95	95	0.0151956	0.148199
K00040	scaledThig	scaledThig	-0.109261	0.0634636	95	95	0.089097	0.388582
K00040	scaledmetRate	scaledmetRate	0.105901	0.067974	95	95	0.123131	0.461023
K00040	scaledBiteRate	scaledBiteRate	0.0601971	0.0687002	95	95	0.383416	0.742867
K00040	treatmentOrder	medium	-0.110691	0.207564	95	95	0.59606	0.870817
K00040	treatmentOrder	high	0.0789551	0.205386	95	95	0.702014	0.921589
K00040	scaledSpeed	scaledSpeed	-0.020721	0.0628026	95	95	0.742296	0.934251
K00041	scaledmetRate	scaledmetRate	0.16881	0.079611	95	95	0.036817	0.245362
K00041	scaledBiteRate	scaledBiteRate	0.093302	0.0756958	95	95	0.221535	0.590197
K00041	treatmentOrder	high	0.311981	0.256919	95	95	0.228929	0.597538
K00041	scaledThig	scaledThig	0.0731604	0.0685794	95	95	0.289795	0.661359
K00041	treatmentOrder	low	-0.260644	0.246966	95	95	0.294966	0.667016
K00041	treatmentOrder	medium	-0.233725	0.26585	95	95	0.383144	0.742737
K00041	scaledSpeed	scaledSpeed	0.0577122	0.0683117	95	95	0.401074	0.756456
K00042	treatmentOrder	medium	0.262209	0.144752	95	95	0.0759068	0.360315
K00042	scaledThig	scaledThig	0.0876178	0.0489188	95	95	0.0768452	0.362716
K00042	scaledBiteRate	scaledBiteRate	-0.0783013	0.0523348	95	95	0.138239	0.485669
K00042	scaledSpeed	scaledSpeed	-0.0506284	0.0480226	95	95	0.294693	0.666935
K00042	treatmentOrder	high	0.113148	0.144854	95	95	0.437957	0.783464
K00042	treatmentOrder	low	0.0767841	0.138445	95	95	0.581494	0.863628
K00042	scaledmetRate	scaledmetRate	-0.0106527	0.0495055	95	95	0.830223	0.965029
K00043	treatmentOrder	high	-5.37523	0.925558	95	70	2.34e-07	5.09e-05
K00043	treatmentOrder	low	-2.09391	0.890697	95	70	0.0219133	0.183034
K00043	scaledSpeed	scaledSpeed	0.55101	0.262401	95	70	0.0391574	0.25297
K00043	treatmentOrder	medium	-1.50932	0.946553	95	70	0.116828	0.449581
K00043	scaledThig	scaledThig	0.278254	0.263989	95	70	0.295423	0.667458
K00043	scaledmetRate	scaledmetRate	-0.250978	0.296074	95	70	0.39898	0.755069
K00043	scaledBiteRate	scaledBiteRate	-0.065521	0.288912	95	70	0.821177	0.962545
K00045	treatmentOrder	high	0.917459	0.267887	95	95	0.001155	0.0304539
K00045	treatmentOrder	medium	0.842226	0.270202	95	95	0.00305585	0.0562064
K00045	scaledSpeed	scaledSpeed	-0.174941	0.0830284	95	95	0.0381952	0.250111
K00045	scaledThig	scaledThig	0.174107	0.0839924	95	95	0.0414968	0.261234
K00045	scaledBiteRate	scaledBiteRate	-0.0822162	0.090741	95	95	0.367507	0.733075
K00045	treatmentOrder	low	0.184626	0.257292	95	95	0.476129	0.804448
K00045	scaledmetRate	scaledmetRate	-0.012397	0.0891644	95	95	0.889777	0.983073
K00046	treatmentOrder	medium	0.556521	0.169991	95	95	0.00191849	0.0407801
K00046	treatmentOrder	high	0.403117	0.168038	95	95	0.0196595	0.170314
K00046	scaledmetRate	scaledmetRate	0.0679288	0.0554519	95	95	0.224122	0.592869
K00046	scaledSpeed	scaledSpeed	0.053387	0.0510336	95	95	0.298668	0.6707
K00046	scaledThig	scaledThig	0.0500536	0.0515446	95	95	0.334579	0.701494
K00046	treatmentOrder	low	-0.152572	0.161528	95	95	0.348915	0.716111
K00046	scaledBiteRate	scaledBiteRate	-0.0232166	0.0558541	95	95	0.67873	0.910269
K00048	scaledThig	scaledThig	-0.634661	0.164707	95	94	0.000224318	0.0114437
K00048	scaledmetRate	scaledmetRate	0.30756	0.164811	95	94	0.0661701	0.337014
K00048	treatmentOrder	medium	-0.85221	0.478367	95	94	0.0809138	0.372143
K00048	treatmentOrder	low	-0.708353	0.45771	95	94	0.127939	0.469223
K00048	scaledBiteRate	scaledBiteRate	-0.269829	0.175857	95	94	0.128569	0.470496
K00048	scaledSpeed	scaledSpeed	-0.0787443	0.161381	95	94	0.626821	0.885579
K00048	treatmentOrder	high	0.162047	0.479674	95	94	0.736769	0.932568
K00050	scaledThig	scaledThig	0.147427	0.056621	95	95	0.0108413	0.122688
K00050	treatmentOrder	medium	0.384826	0.163397	95	95	0.0207643	0.176615
K00050	scaledBiteRate	scaledBiteRate	-0.087203	0.0604141	95	95	0.152493	0.509855
K00050	treatmentOrder	low	0.151793	0.156355	95	95	0.334327	0.701301
K00050	scaledSpeed	scaledSpeed	-0.0261942	0.0554399	95	95	0.637767	0.891905
K00050	scaledmetRate	scaledmetRate	-0.0256588	0.0564348	95	95	0.650484	0.898271
K00050	treatmentOrder	high	0.0411359	0.163958	95	95	0.802489	0.956452
K00051	scaledSpeed	scaledSpeed	0.401014	0.268191	95	78	0.138945	0.486971
K00051	treatmentOrder	low	0.970112	0.898042	95	78	0.284054	0.65567
K00051	scaledThig	scaledThig	0.196576	0.269981	95	78	0.468829	0.80198
K00051	treatmentOrder	high	0.545826	0.933214	95	78	0.560655	0.850737
K00051	scaledBiteRate	scaledBiteRate	-0.090701	0.294907	95	78	0.75921	0.940382
K00051	treatmentOrder	medium	0.252095	0.952215	95	78	0.792176	0.952265
K00051	scaledmetRate	scaledmetRate	-0.0411926	0.300436	95	78	0.891268	0.983485
K00052	treatmentOrder	medium	0.179461	0.076342	95	95	0.023205	0.18936
K00052	treatmentOrder	high	0.127228	0.0748855	95	95	0.0950178	0.403283
K00052	scaledThig	scaledThig	0.0309956	0.0217887	95	95	0.159432	0.51953
K00052	scaledBiteRate	scaledBiteRate	0.0109495	0.0237819	95	95	0.646511	0.895856
K00052	treatmentOrder	low	0.00723331	0.0720605	95	95	0.920415	0.989632
K00052	scaledSpeed	scaledSpeed	0.000452676	0.0216383	95	95	0.983368	0.998733
K00052	scaledmetRate	scaledmetRate	-0.000229167	0.0241694	95	95	0.992457	0.999407
K00053	treatmentOrder	medium	0.0702925	0.0436613	95	95	0.114269	0.444822
K00053	scaledThig	scaledThig	0.0142893	0.0122221	95	95	0.246473	0.616436
K00053	scaledmetRate	scaledmetRate	0.00704066	0.0136837	95	95	0.608221	0.878233
K00053	treatmentOrder	high	-0.0160037	0.0427149	95	95	0.70932	0.924226
K00053	treatmentOrder	low	-0.00516905	0.0411062	95	95	0.900379	0.985838
K00053	scaledSpeed	scaledSpeed	0.000995069	0.012147	95	95	0.934944	0.992531
K00053	scaledBiteRate	scaledBiteRate	0.00013173	0.0133703	95	95	0.992165	0.999353
K00054	scaledThig	scaledThig	0.238818	0.110131	95	95	0.0331808	0.231428
K00054	treatmentOrder	high	0.31048	0.358927	95	95	0.390406	0.747349
K00054	scaledmetRate	scaledmetRate	0.0815076	0.118458	95	95	0.493355	0.814957
K00054	scaledSpeed	scaledSpeed	0.0557129	0.109037	95	95	0.610778	0.879681
K00054	treatmentOrder	medium	0.163267	0.363082	95	95	0.654756	0.900367
K00054	scaledBiteRate	scaledBiteRate	0.00606533	0.119334	95	95	0.959585	0.996034
K00054	treatmentOrder	low	0.0102073	0.345018	95	95	0.976497	0.998733
K00055	scaledmetRate	scaledmetRate	0.106285	0.0842272	95	95	0.2104	0.579234
K00055	treatmentOrder	medium	0.184334	0.271127	95	95	0.499455	0.81905
K00055	scaledBiteRate	scaledBiteRate	0.0463916	0.0818222	95	95	0.572336	0.858094
K00055	treatmentOrder	high	0.123069	0.264633	95	95	0.643463	0.894695
K00055	scaledSpeed	scaledSpeed	-0.0180098	0.0742386	95	95	0.80899	0.958907
K00055	treatmentOrder	low	0.0553253	0.254655	95	95	0.828693	0.964397
K00055	scaledThig	scaledThig	-0.00136454	0.0746552	95	95	0.985468	0.998733
K00057	scaledSpeed	scaledSpeed	0.0454287	0.0129661	95	95	0.000791062	0.0241607
K00057	scaledmetRate	scaledmetRate	0.0266694	0.0143978	95	95	0.0675465	0.340217
K00057	scaledThig	scaledThig	0.014218	0.0130637	95	95	0.280242	0.65187
K00057	treatmentOrder	high	-0.0461911	0.0443876	95	95	0.302736	0.674841
K00057	treatmentOrder	medium	0.0417513	0.0451717	95	95	0.360396	0.726788
K00057	scaledBiteRate	scaledBiteRate	0.00894366	0.0142366	95	95	0.531696	0.838527
K00057	treatmentOrder	low	0.00489746	0.0427081	95	95	0.909142	0.9885
K00058	scaledSpeed	scaledSpeed	0.0315403	0.0181572	95	95	0.0866653	0.38284
K00058	scaledThig	scaledThig	0.0251378	0.0182575	95	95	0.172987	0.538042
K00058	scaledBiteRate	scaledBiteRate	0.0262958	0.0200163	95	95	0.19282	0.561079
K00058	scaledmetRate	scaledmetRate	0.0239215	0.0206235	95	95	0.249298	0.619863
K00058	treatmentOrder	high	-0.0352231	0.0648651	95	95	0.589087	0.867055
K00058	treatmentOrder	low	-0.0182052	0.0624183	95	95	0.771521	0.945341
K00058	treatmentOrder	medium	0.0137242	0.0664822	95	95	0.837276	0.967073
K00059	treatmentOrder	medium	0.121807	0.0320634	95	95	0.000394297	0.0160992
K00059	scaledThig	scaledThig	0.0300308	0.0102688	95	95	0.00447825	0.0707137
K00059	treatmentOrder	high	0.0730815	0.0318973	95	95	0.0256898	0.200141
K00059	treatmentOrder	low	0.0396694	0.0305943	95	95	0.200317	0.569706
K00059	scaledmetRate	scaledmetRate	0.0019146	0.0107223	95	95	0.858751	0.973419
K00059	scaledSpeed	scaledSpeed	0.00156841	0.0101288	95	95	0.877314	0.979755
K00059	scaledBiteRate	scaledBiteRate	0.000950036	0.0110541	95	95	0.931713	0.991976
K00060	scaledThig	scaledThig	-0.258623	0.0648432	95	95	0.000149403	0.00854174
K00060	scaledmetRate	scaledmetRate	0.100537	0.0694936	95	95	0.151834	0.508871
K00060	treatmentOrder	medium	-0.29864	0.212317	95	95	0.165465	0.528603
K00060	treatmentOrder	low	0.268988	0.201878	95	95	0.187954	0.558358
K00060	treatmentOrder	high	-0.139496	0.21006	95	95	0.509195	0.824143
K00060	scaledSpeed	scaledSpeed	-0.0287807	0.0641723	95	95	0.654999	0.900551
K00060	scaledBiteRate	scaledBiteRate	0.0152517	0.0702033	95	95	0.828544	0.964397
K00064	scaledThig	scaledThig	0.174056	0.0655344	95	95	0.00970456	0.11537
K00064	scaledSpeed	scaledSpeed	-0.0306711	0.0650764	95	95	0.638773	0.89257
K00064	treatmentOrder	low	-0.0819096	0.216331	95	95	0.706276	0.923532
K00064	scaledmetRate	scaledmetRate	0.023568	0.0726189	95	95	0.746328	0.936015
K00064	treatmentOrder	high	0.0615059	0.224815	95	95	0.78532	0.950087
K00064	scaledBiteRate	scaledBiteRate	0.016585	0.0715115	95	95	0.81719	0.961215
K00064	treatmentOrder	medium	-0.027265	0.229121	95	95	0.905731	0.987741
K00065	scaledBiteRate	scaledBiteRate	0.0740299	0.0562665	95	95	0.191913	0.560868
K00065	treatmentOrder	low	-0.207849	0.163606	95	95	0.20904	0.578119
K00065	treatmentOrder	medium	0.181303	0.172289	95	95	0.297566	0.669638
K00065	scaledmetRate	scaledmetRate	0.0484523	0.0560174	95	95	0.389598	0.746655
K00065	scaledSpeed	scaledSpeed	0.0429499	0.0513881	95	95	0.405775	0.760597
K00065	treatmentOrder	high	-0.111593	0.170168	95	95	0.514497	0.827402
K00065	scaledThig	scaledThig	0.0196701	0.0518818	95	95	0.705643	0.923224
K00066	scaledThig	scaledThig	0.295287	0.0908899	95	95	0.00177316	0.038701
K00066	treatmentOrder	medium	0.503764	0.322293	95	95	0.124294	0.463041
K00066	scaledSpeed	scaledSpeed	-0.129217	0.090306	95	95	0.156696	0.516323
K00066	scaledmetRate	scaledmetRate	-0.127185	0.101403	95	95	0.213189	0.580701
K00066	treatmentOrder	high	0.27047	0.31563	95	95	0.394893	0.751148
K00066	scaledBiteRate	scaledBiteRate	-0.0696082	0.0993433	95	95	0.485565	0.810576
K00066	treatmentOrder	low	-0.143108	0.30374	95	95	0.639244	0.892744
K00067	scaledThig	scaledThig	0.0460238	0.0161137	95	95	0.00571478	0.0826489
K00067	treatmentOrder	high	-0.0404259	0.0590245	95	95	0.495981	0.817016
K00067	scaledmetRate	scaledmetRate	0.0065525	0.0184952	95	95	0.723989	0.929839
K00067	treatmentOrder	low	-0.0195471	0.0567725	95	95	0.731764	0.930774
K00067	scaledBiteRate	scaledBiteRate	-0.00556792	0.0177358	95	95	0.754443	0.938657
K00067	scaledSpeed	scaledSpeed	0.00343962	0.0160413	95	95	0.830855	0.96528
K00067	treatmentOrder	medium	0.00522759	0.0608202	95	95	0.931849	0.991976
K00068	treatmentOrder	high	1.11784	0.328968	95	95	0.00122137	0.0311488
K00068	scaledThig	scaledThig	-0.338621	0.102897	95	95	0.0014971	0.034696
K00068	treatmentOrder	low	-0.575322	0.31599	95	95	0.0739382	0.355185
K00068	scaledmetRate	scaledmetRate	0.130266	0.109394	95	95	0.237258	0.606758
K00068	scaledSpeed	scaledSpeed	-0.0873747	0.101735	95	95	0.392932	0.74963
K00068	scaledBiteRate	scaledBiteRate	0.0189962	0.111201	95	95	0.86477	0.97553
K00068	treatmentOrder	medium	0.0308855	0.331914	95	95	0.92622	0.990877
K00073	scaledThig	scaledThig	-0.217172	0.149815	95	94	0.15098	0.50728
K00073	treatmentOrder	low	-0.455732	0.441108	95	94	0.306065	0.67806
K00073	treatmentOrder	high	0.287569	0.460211	95	94	0.534503	0.839706
K00073	scaledBiteRate	scaledBiteRate	-0.0694219	0.161033	95	94	0.667475	0.905149
K00073	scaledSpeed	scaledSpeed	-0.0493518	0.147623	95	94	0.73897	0.933142
K00073	scaledmetRate	scaledmetRate	0.0408525	0.155321	95	94	0.793241	0.952627
K00073	treatmentOrder	medium	-0.0207713	0.461964	95	94	0.964309	0.996849
K00074	scaledThig	scaledThig	0.150284	0.0509738	95	95	0.00415169	0.0672968
K00074	treatmentOrder	high	-0.0877241	0.156666	95	95	0.577553	0.860748
K00074	treatmentOrder	low	0.0403731	0.150167	95	95	0.788991	0.951232
K00074	scaledSpeed	scaledSpeed	0.011005	0.0502305	95	95	0.827104	0.964397
K00074	scaledBiteRate	scaledBiteRate	0.00993172	0.0547945	95	95	0.856595	0.972763
K00074	treatmentOrder	medium	0.00517058	0.157272	95	95	0.973891	0.99854
K00074	scaledmetRate	scaledmetRate	0.00132456	0.0528649	95	95	0.980074	0.998733
K00075	treatmentOrder	medium	-0.119077	0.04568	95	95	0.0120485	0.130356
K00075	treatmentOrder	high	-0.0983211	0.0449974	95	95	0.0329377	0.230405
K00075	scaledSpeed	scaledSpeed	0.0274341	0.0133518	95	95	0.0433026	0.267787
K00075	scaledmetRate	scaledmetRate	0.0158719	0.0146988	95	95	0.283373	0.655208
K00075	scaledThig	scaledThig	0.0124842	0.0134645	95	95	0.35686	0.72335
K00075	scaledBiteRate	scaledBiteRate	0.0107762	0.0146401	95	95	0.463812	0.799604
K00075	treatmentOrder	low	0.0141287	0.0432827	95	95	0.745302	0.935584
K00076	treatmentOrder	medium	1.04084	0.316713	95	95	0.00193942	0.0410666
K00076	treatmentOrder	high	0.887276	0.314377	95	95	0.00667563	0.0912875
K00076	scaledThig	scaledThig	0.223091	0.0994775	95	95	0.0277723	0.208287
K00076	scaledmetRate	scaledmetRate	-0.153892	0.105004	95	95	0.146838	0.501016
K00076	scaledSpeed	scaledSpeed	0.0622822	0.0982646	95	95	0.527968	0.836172
K00076	treatmentOrder	low	0.146176	0.301815	95	95	0.630241	0.887234
K00076	scaledBiteRate	scaledBiteRate	0.0218686	0.107336	95	95	0.839049	0.967256
K00077	treatmentOrder	medium	0.23866	0.0824439	95	95	0.00570227	0.0825709
K00077	treatmentOrder	high	0.165539	0.0798508	95	95	0.0424589	0.264319
K00077	treatmentOrder	low	-0.126866	0.0767839	95	95	0.103543	0.423624
K00077	scaledSpeed	scaledSpeed	-0.0280943	0.0214747	95	95	0.195323	0.56349
K00077	scaledBiteRate	scaledBiteRate	-0.0262595	0.0237684	95	95	0.272872	0.64602
K00077	scaledThig	scaledThig	-0.00891462	0.0215651	95	95	0.680706	0.911002
K00077	scaledmetRate	scaledmetRate	-0.000735665	0.0248884	95	95	0.976487	0.998733
K00082	scaledmetRate	scaledmetRate	-0.592915	0.327909	95	80	0.0740352	0.355393
K00082	treatmentOrder	high	1.36683	0.952663	95	80	0.154946	0.513387
K00082	scaledThig	scaledThig	0.394137	0.328991	95	80	0.234164	0.602868
K00082	treatmentOrder	medium	0.873051	0.949403	95	80	0.360336	0.726785
K00082	treatmentOrder	low	0.744054	0.908486	95	80	0.415022	0.767153
K00082	scaledSpeed	scaledSpeed	-0.0777739	0.322128	95	80	0.809784	0.959154
K00082	scaledBiteRate	scaledBiteRate	-0.0661266	0.35103	95	80	0.851019	0.971209
K00086	treatmentOrder	medium	-1.04576	0.63921	95	32	0.107797	0.432043
K00086	scaledSpeed	scaledSpeed	-0.293566	0.204892	95	32	0.155579	0.514489
K00086	scaledBiteRate	scaledBiteRate	-0.314689	0.223479	95	32	0.162698	0.524726
K00086	scaledThig	scaledThig	-0.138105	0.207992	95	32	0.508548	0.823769
K00086	treatmentOrder	high	0.334881	0.637021	95	32	0.601074	0.873729
K00086	scaledmetRate	scaledmetRate	0.0989035	0.215222	95	32	0.647143	0.896351
K00086	treatmentOrder	low	-0.0767308	0.610457	95	32	0.900429	0.985838
K00087	scaledThig	scaledThig	-0.460195	0.131447	95	95	0.000823335	0.0248311
K00087	treatmentOrder	medium	-1.27618	0.504363	95	95	0.0143935	0.14336
K00087	treatmentOrder	low	0.640412	0.469427	95	95	0.177093	0.543765
K00087	scaledmetRate	scaledmetRate	0.100783	0.151938	95	95	0.508884	0.824069
K00087	treatmentOrder	high	-0.323813	0.488218	95	95	0.509524	0.824302
K00087	scaledBiteRate	scaledBiteRate	0.0137934	0.144932	95	95	0.924431	0.990662
K00087	scaledSpeed	scaledSpeed	-0.00283286	0.130906	95	95	0.982797	0.998733
K00088	scaledSpeed	scaledSpeed	0.0331559	0.0134699	95	95	0.01581	0.151614
K00088	scaledBiteRate	scaledBiteRate	0.0229956	0.0146784	95	95	0.120833	0.4574
K00088	scaledmetRate	scaledmetRate	0.0167051	0.0137116	95	95	0.226395	0.594734
K00088	scaledThig	scaledThig	0.0143525	0.0137568	95	95	0.299698	0.671778
K00088	treatmentOrder	low	0.0331573	0.0379886	95	95	0.385162	0.743911
K00088	treatmentOrder	medium	0.0249948	0.0396995	95	95	0.530606	0.838109
K00088	treatmentOrder	high	0.0152459	0.0398358	95	95	0.702862	0.921755
K00090	treatmentOrder	medium	0.340383	0.154753	95	95	0.0324564	0.228227
K00090	scaledThig	scaledThig	0.0710752	0.04854	95	95	0.14709	0.501191
K00090	treatmentOrder	low	-0.211378	0.147459	95	95	0.157413	0.516951
K00090	scaledmetRate	scaledmetRate	-0.0678734	0.0512757	95	95	0.18944	0.559473
K00090	treatmentOrder	high	0.201632	0.153587	95	95	0.194469	0.562099
K00090	scaledSpeed	scaledSpeed	-0.0516469	0.0479529	95	95	0.284606	0.656188
K00090	scaledBiteRate	scaledBiteRate	-0.0374658	0.052383	95	95	0.476443	0.804652
K00091	treatmentOrder	low	-0.418239	0.270826	95	95	0.128065	0.469368
K00091	scaledThig	scaledThig	0.0999153	0.0859464	95	95	0.248662	0.618949
K00091	scaledSpeed	scaledSpeed	0.0665447	0.0851246	95	95	0.4367	0.782347
K00091	treatmentOrder	medium	0.13124	0.285178	95	95	0.647338	0.896486
K00091	scaledBiteRate	scaledBiteRate	-0.0380469	0.0932008	95	95	0.684166	0.912747
K00091	treatmentOrder	high	0.113648	0.281694	95	95	0.688091	0.914555
K00091	scaledmetRate	scaledmetRate	-0.00811568	0.0927577	95	95	0.930494	0.991608
K00094	treatmentOrder	low	-1.75257	0.674912	95	92	0.0110482	0.12383
K00094	scaledThig	scaledThig	-0.626153	0.244406	95	92	0.0121307	0.130784
K00094	treatmentOrder	medium	-1.49238	0.705309	95	92	0.0372084	0.24671
K00094	scaledmetRate	scaledmetRate	0.3263	0.243603	95	92	0.183905	0.553172
K00094	treatmentOrder	high	0.7434	0.707731	95	92	0.296444	0.668536
K00094	scaledBiteRate	scaledBiteRate	-0.0814259	0.26078	95	92	0.755605	0.93879
K00094	scaledSpeed	scaledSpeed	0.0562158	0.239308	95	92	0.814831	0.960873
K00096	scaledThig	scaledThig	-0.867632	0.316661	95	62	0.00745523	0.0977991
K00096	treatmentOrder	high	-1.23137	0.91696	95	62	0.182801	0.551923
K00096	scaledSpeed	scaledSpeed	0.322089	0.310056	95	62	0.301772	0.673921
K00096	treatmentOrder	medium	-0.634129	0.913823	95	62	0.489575	0.812731
K00096	treatmentOrder	low	0.299326	0.874439	95	62	0.732946	0.931124
K00096	scaledBiteRate	scaledBiteRate	-0.0779279	0.337875	95	62	0.818135	0.961786
K00096	scaledmetRate	scaledmetRate	0.0424992	0.31562	95	62	0.893197	0.983977
K00097	treatmentOrder	medium	0.078096	0.0523356	95	95	0.141955	0.492529
K00097	scaledThig	scaledThig	0.0193266	0.0149202	95	95	0.199389	0.56889
K00097	treatmentOrder	low	-0.0380163	0.0493933	95	95	0.444583	0.788319
K00097	scaledmetRate	scaledmetRate	0.0122153	0.0165595	95	95	0.462767	0.799024
K00097	treatmentOrder	high	-0.0223565	0.0513293	95	95	0.664746	0.90426
K00097	scaledSpeed	scaledSpeed	-0.00516782	0.0148179	95	95	0.728262	0.929839
K00097	scaledBiteRate	scaledBiteRate	-0.00307737	0.0162873	95	95	0.850621	0.970991
K00098	treatmentOrder	high	0.474513	0.232207	95	95	0.0456728	0.275939
K00098	treatmentOrder	medium	0.433097	0.23491	95	95	0.0713309	0.349997
K00098	treatmentOrder	low	-0.243312	0.223212	95	95	0.28048	0.65197
K00098	scaledSpeed	scaledSpeed	-0.0427216	0.0705114	95	95	0.546327	0.845346
K00098	scaledmetRate	scaledmetRate	0.0371276	0.0766225	95	95	0.629309	0.886851
K00098	scaledThig	scaledThig	-0.0186209	0.0712167	95	95	0.794445	0.953195
K00098	scaledBiteRate	scaledBiteRate	-0.00571369	0.0771726	95	95	0.94116	0.993503
K00099	treatmentOrder	high	-0.18537	0.0734715	95	95	0.0142851	0.142727
K00099	scaledSpeed	scaledSpeed	0.0342951	0.021478	95	95	0.114454	0.445099
K00099	scaledThig	scaledThig	-0.0230739	0.0216405	95	95	0.289813	0.661359
K00099	scaledBiteRate	scaledBiteRate	-0.0241791	0.0235809	95	95	0.308259	0.680324
K00099	scaledmetRate	scaledmetRate	0.0237207	0.0238398	95	95	0.322594	0.691385
K00099	treatmentOrder	low	-0.0337385	0.0706909	95	95	0.634917	0.890355
K00099	treatmentOrder	medium	0.0293765	0.0747605	95	95	0.695982	0.918275
K00100	treatmentOrder	low	-0.293393	0.194798	95	95	0.137307	0.484458
K00100	scaledBiteRate	scaledBiteRate	-0.0896744	0.0635106	95	95	0.161922	0.52369
K00100	scaledThig	scaledThig	0.0812362	0.0580778	95	95	0.166289	0.528603
K00100	treatmentOrder	high	-0.27653	0.202422	95	95	0.177025	0.543765
K00100	scaledSpeed	scaledSpeed	0.0402983	0.057714	95	95	0.487245	0.811281
K00100	treatmentOrder	medium	-0.114467	0.206816	95	95	0.58241	0.864029
K00100	scaledmetRate	scaledmetRate	-0.0296168	0.064926	95	95	0.649435	0.897693
K00101	scaledThig	scaledThig	0.0938652	0.0473721	95	95	0.0508158	0.292492
K00101	treatmentOrder	high	0.19572	0.141995	95	95	0.173491	0.538738
K00101	treatmentOrder	low	-0.15063	0.135856	95	95	0.272555	0.645547
K00101	scaledSpeed	scaledSpeed	-0.0414658	0.0465655	95	95	0.375684	0.739798
K00101	scaledBiteRate	scaledBiteRate	0.0223965	0.0507574	95	95	0.660136	0.902833
K00101	scaledmetRate	scaledmetRate	-0.0165673	0.0483321	95	95	0.732735	0.931117
K00101	treatmentOrder	medium	0.00448749	0.142106	95	95	0.974931	0.998619
K00102	treatmentOrder	medium	0.536744	0.190316	95	95	0.00594206	0.0848782
K00102	treatmentOrder	high	0.313578	0.19097	95	95	0.104194	0.424941
K00102	scaledThig	scaledThig	0.0744606	0.0659491	95	95	0.261976	0.634989
K00102	scaledmetRate	scaledmetRate	0.0613427	0.0657322	95	95	0.353289	0.720167
K00102	scaledSpeed	scaledSpeed	0.045219	0.0645734	95	95	0.485625	0.81058
K00102	scaledBiteRate	scaledBiteRate	-0.0445625	0.0703672	95	95	0.528209	0.8362
K00102	treatmentOrder	low	0.0312617	0.182114	95	95	0.864103	0.975292
K00103	treatmentOrder	medium	0.868783	0.651287	95	88	0.188079	0.558485
K00103	treatmentOrder	low	0.730765	0.621896	95	88	0.245078	0.615101
K00103	scaledThig	scaledThig	0.24539	0.211291	95	88	0.248854	0.619155
K00103	scaledmetRate	scaledmetRate	-0.245606	0.21901	95	88	0.265609	0.639491
K00103	treatmentOrder	high	-0.43041	0.648843	95	88	0.50974	0.824477
K00103	scaledSpeed	scaledSpeed	0.100404	0.208194	95	88	0.630862	0.887551
K00103	scaledBiteRate	scaledBiteRate	-0.0356547	0.227103	95	88	0.875615	0.979143
K00104	treatmentOrder	medium	0.505797	0.167941	95	95	0.00396775	0.065157
K00104	scaledmetRate	scaledmetRate	0.0888798	0.0556949	95	95	0.114495	0.445099
K00104	treatmentOrder	high	0.234838	0.166714	95	95	0.164109	0.527172
K00104	scaledThig	scaledThig	0.0527411	0.0527808	95	95	0.320684	0.689264
K00104	scaledSpeed	scaledSpeed	0.0431786	0.052135	95	95	0.409925	0.763903
K00104	scaledBiteRate	scaledBiteRate	-0.0292012	0.056946	95	95	0.609434	0.879061
K00104	treatmentOrder	low	0.0630443	0.160048	95	95	0.695109	0.917994
K00106	treatmentOrder	medium	2.02902	0.635108	95	90	0.00229304	0.0461031
K00106	scaledSpeed	scaledSpeed	0.435395	0.188833	95	90	0.0236924	0.191087
K00106	treatmentOrder	low	0.888811	0.602902	95	90	0.145468	0.498317
K00106	treatmentOrder	high	0.842807	0.627028	95	90	0.183676	0.552982
K00106	scaledThig	scaledThig	0.252406	0.190611	95	90	0.189303	0.559473
K00106	scaledmetRate	scaledmetRate	-0.13144	0.206165	95	90	0.525523	0.834532
K00106	scaledBiteRate	scaledBiteRate	-0.0235775	0.206804	95	90	0.909505	0.988594
K00108	treatmentOrder	high	0.501938	0.149411	95	95	0.00116103	0.0305024
K00108	treatmentOrder	medium	0.480975	0.1489	95	95	0.00174664	0.0383204
K00108	scaledThig	scaledThig	0.160523	0.0515974	95	95	0.00252122	0.0490213
K00108	scaledmetRate	scaledmetRate	-0.103853	0.0514277	95	95	0.046524	0.27843
K00108	scaledSpeed	scaledSpeed	-0.0440236	0.0505211	95	95	0.385939	0.744302
K00108	treatmentOrder	low	0.0104933	0.142483	95	95	0.941461	0.993503
K00108	scaledBiteRate	scaledBiteRate	0.0019359	0.055054	95	95	0.97203	0.998127
K00111	scaledThig	scaledThig	-0.0763176	0.0232751	95	95	0.0016206	0.0361879
K00111	treatmentOrder	high	0.250081	0.0803099	95	95	0.00285563	0.0536068
K00111	treatmentOrder	medium	0.110269	0.0819223	95	95	0.184497	0.553549
K00111	scaledmetRate	scaledmetRate	0.0295088	0.0258751	95	95	0.257329	0.629366
K00111	scaledSpeed	scaledSpeed	-0.0217585	0.0231188	95	95	0.349707	0.716882
K00111	treatmentOrder	low	0.0469052	0.0772824	95	95	0.546257	0.845346
K00111	scaledBiteRate	scaledBiteRate	-0.00600526	0.0254178	95	95	0.813843	0.960666
K00112	scaledThig	scaledThig	-0.483126	0.124691	95	95	0.000240695	0.0120151
K00112	treatmentOrder	medium	-1.23293	0.474775	95	95	0.0121073	0.130595
K00112	treatmentOrder	low	0.526301	0.4425	95	95	0.238519	0.608112
K00112	scaledmetRate	scaledmetRate	0.143203	0.143659	95	95	0.321619	0.690157
K00112	treatmentOrder	high	-0.122599	0.460133	95	95	0.790742	0.952009
K00112	scaledBiteRate	scaledBiteRate	0.0223914	0.137372	95	95	0.870951	0.977799
K00112	scaledSpeed	scaledSpeed	0.00271032	0.124157	95	95	0.982645	0.998733
K00113	scaledThig	scaledThig	-0.437365	0.117875	95	95	0.000409392	0.0164394
K00113	treatmentOrder	medium	-1.06564	0.436386	95	95	0.0179066	0.162467
K00113	treatmentOrder	low	0.397463	0.408657	95	95	0.33434	0.701301
K00113	scaledmetRate	scaledmetRate	0.0923692	0.13415	95	95	0.49295	0.814474
K00113	treatmentOrder	high	-0.288222	0.424743	95	95	0.499835	0.81913
K00113	scaledSpeed	scaledSpeed	-0.0152584	0.117286	95	95	0.896851	0.984925
K00113	scaledBiteRate	scaledBiteRate	0.0155771	0.129469	95	95	0.904543	0.987461
K00114	scaledThig	scaledThig	0.240375	0.0830323	95	95	0.00490464	0.0753202
K00114	treatmentOrder	high	0.666674	0.262452	95	95	0.0138569	0.14056
K00114	treatmentOrder	medium	0.56168	0.264408	95	95	0.0386768	0.25151
K00114	scaledSpeed	scaledSpeed	-0.149949	0.0820211	95	95	0.0711446	0.349653
K00114	scaledmetRate	scaledmetRate	-0.142771	0.0876552	95	95	0.107382	0.431069
K00114	scaledBiteRate	scaledBiteRate	-0.066386	0.0895935	95	95	0.460771	0.797861
K00114	treatmentOrder	low	0.0425121	0.251967	95	95	0.86665	0.976208
K00116	scaledThig	scaledThig	0.191704	0.055165	95	95	0.000857609	0.0254238
K00116	treatmentOrder	high	0.420866	0.186759	95	95	0.0278312	0.208458
K00116	treatmentOrder	medium	0.19897	0.189955	95	95	0.299698	0.671778
K00116	scaledmetRate	scaledmetRate	-0.0484046	0.0606729	95	95	0.427242	0.775626
K00116	scaledSpeed	scaledSpeed	-0.0312591	0.0547426	95	95	0.569652	0.856368
K00116	treatmentOrder	low	-0.0434577	0.179684	95	95	0.809714	0.959129
K00116	scaledBiteRate	scaledBiteRate	-0.0112231	0.0600882	95	95	0.852302	0.971559
K00117	treatmentOrder	low	-0.203843	0.169489	95	95	0.234153	0.602868
K00117	scaledmetRate	scaledmetRate	-0.0627279	0.0583875	95	95	0.285883	0.657443
K00117	scaledThig	scaledThig	0.0580351	0.054537	95	95	0.290586	0.662072
K00117	treatmentOrder	high	0.16895	0.176369	95	95	0.342063	0.70918
K00117	treatmentOrder	medium	0.165806	0.178223	95	95	0.356616	0.723027
K00117	scaledSpeed	scaledSpeed	-0.0420112	0.0539662	95	95	0.438571	0.784026
K00117	scaledBiteRate	scaledBiteRate	0.0185576	0.0590312	95	95	0.754027	0.938657
K00118	treatmentOrder	high	-1.73651	0.379191	95	94	2.35e-05	0.00225022
K00118	scaledSpeed	scaledSpeed	0.16258	0.116301	95	94	0.165924	0.528603
K00118	treatmentOrder	low	0.500094	0.364364	95	94	0.175107	0.541109
K00118	scaledmetRate	scaledmetRate	0.141234	0.125658	95	94	0.264346	0.637704
K00118	treatmentOrder	medium	0.232469	0.383044	95	94	0.546471	0.845392
K00118	scaledBiteRate	scaledBiteRate	-0.0599048	0.127195	95	94	0.638885	0.892582
K00118	scaledThig	scaledThig	0.0351286	0.117552	95	94	0.765856	0.943216
K00121	treatmentOrder	high	0.430061	0.0878562	95	95	8.44e-06	0.00102344
K00121	treatmentOrder	medium	0.214438	0.0891429	95	95	0.0200107	0.172672
K00121	scaledSpeed	scaledSpeed	-0.0334433	0.0261569	95	95	0.204896	0.576036
K00121	scaledThig	scaledThig	-0.0184072	0.0263833	95	95	0.48758	0.81148
K00121	treatmentOrder	low	-0.0445745	0.0845018	95	95	0.599946	0.873045
K00121	scaledBiteRate	scaledBiteRate	-0.00312144	0.0286728	95	95	0.913579	0.988969
K00121	scaledmetRate	scaledmetRate	0.000795183	0.0287419	95	95	0.977995	0.998733
K00122	treatmentOrder	high	0.992643	0.275173	95	95	0.0005156	0.0184836
K00122	treatmentOrder	medium	0.895324	0.274231	95	95	0.00156703	0.0353831
K00122	scaledThig	scaledThig	0.241069	0.0950276	95	95	0.0129697	0.135478
K00122	treatmentOrder	low	0.386594	0.262412	95	95	0.144298	0.496791
K00122	scaledSpeed	scaledSpeed	0.0449093	0.0930453	95	95	0.630549	0.887312
K00122	scaledBiteRate	scaledBiteRate	-0.0410941	0.101394	95	95	0.686258	0.913879
K00122	scaledmetRate	scaledmetRate	-0.0121359	0.094715	95	95	0.898341	0.985338
K00123	scaledThig	scaledThig	-0.11566	0.0419033	95	95	0.0074204	0.097643
K00123	scaledSpeed	scaledSpeed	-0.0477878	0.0417159	95	95	0.255894	0.627853
K00123	scaledBiteRate	scaledBiteRate	-0.0319056	0.0461249	95	95	0.491226	0.813576
K00123	treatmentOrder	low	0.0847442	0.147713	95	95	0.568158	0.855175
K00123	treatmentOrder	medium	0.0742181	0.158262	95	95	0.641064	0.893529
K00123	treatmentOrder	high	0.0391729	0.153574	95	95	0.799494	0.955015
K00123	scaledmetRate	scaledmetRate	0.000742386	0.0481097	95	95	0.987724	0.998733
K00124	treatmentOrder	medium	0.243134	0.130039	95	95	0.0671418	0.33943
K00124	scaledThig	scaledThig	-0.0443338	0.033552	95	95	0.190898	0.559664
K00124	treatmentOrder	high	0.120621	0.125675	95	95	0.340763	0.707573
K00124	scaledBiteRate	scaledBiteRate	-0.0252514	0.0370329	95	95	0.49744	0.817861
K00124	scaledSpeed	scaledSpeed	-0.0177263	0.0334209	95	95	0.597558	0.871921
K00124	treatmentOrder	low	0.0444647	0.120807	95	95	0.713998	0.926262
K00124	scaledmetRate	scaledmetRate	-0.0142804	0.0389459	95	95	0.714754	0.926528
K00126	treatmentOrder	medium	1.02132	0.231902	95	95	6.07e-05	0.00465234
K00126	scaledThig	scaledThig	0.152694	0.0749143	95	95	0.0448052	0.272863
K00126	treatmentOrder	high	0.397889	0.230923	95	95	0.0906262	0.392063
K00126	scaledmetRate	scaledmetRate	0.0822874	0.0778403	95	95	0.293852	0.665682
K00126	scaledBiteRate	scaledBiteRate	-0.0608957	0.0805608	95	95	0.451793	0.793588
K00126	scaledSpeed	scaledSpeed	0.033034	0.0738419	95	95	0.655764	0.900979
K00126	treatmentOrder	low	0.0364347	0.221386	95	95	0.869937	0.977595
K00127	treatmentOrder	medium	0.218283	0.128914	95	95	0.0962898	0.406526
K00127	scaledThig	scaledThig	-0.0336514	0.0325503	95	95	0.304979	0.676823
K00127	scaledBiteRate	scaledBiteRate	-0.0287694	0.0360061	95	95	0.426848	0.775267
K00127	scaledSpeed	scaledSpeed	-0.0246413	0.0324356	95	95	0.450082	0.792393
K00127	scaledmetRate	scaledmetRate	-0.025949	0.0381177	95	95	0.497832	0.818071
K00127	treatmentOrder	high	0.0756068	0.124145	95	95	0.544621	0.844967
K00127	treatmentOrder	low	0.0577642	0.119257	95	95	0.629681	0.886916
K00128	scaledThig	scaledThig	0.158512	0.0518056	95	95	0.00299654	0.0554229
K00128	treatmentOrder	medium	0.322944	0.162638	95	95	0.0520209	0.295994
K00128	treatmentOrder	high	0.318419	0.161697	95	95	0.0534183	0.300447
K00128	scaledSpeed	scaledSpeed	0.0307176	0.0511209	95	95	0.54953	0.847245
K00128	scaledmetRate	scaledmetRate	0.0307274	0.0542588	95	95	0.57278	0.85811
K00128	scaledBiteRate	scaledBiteRate	0.0306458	0.0558037	95	95	0.584319	0.865222
K00128	treatmentOrder	low	0.0790752	0.155134	95	95	0.61215	0.880411
K00129	treatmentOrder	high	1.09017	0.853782	95	47	0.206645	0.576433
K00129	scaledBiteRate	scaledBiteRate	-0.38001	0.310484	95	47	0.224288	0.592974
K00129	treatmentOrder	medium	0.78152	0.852412	95	47	0.363331	0.729347
K00129	scaledSpeed	scaledSpeed	0.219264	0.284921	95	47	0.443648	0.787886
K00129	treatmentOrder	low	0.448559	0.815444	95	47	0.584501	0.865299
K00129	scaledmetRate	scaledmetRate	0.108876	0.292494	95	47	0.710788	0.924541
K00129	scaledThig	scaledThig	0.00263208	0.290481	95	47	0.992792	0.999407
K00130	treatmentOrder	high	0.722921	0.17079	95	95	9.7e-05	0.00636409
K00130	treatmentOrder	medium	0.568481	0.170713	95	95	0.00174764	0.0383244
K00130	scaledThig	scaledThig	0.124505	0.0575584	95	95	0.033378	0.232037
K00130	scaledSpeed	scaledSpeed	-0.0786841	0.0565168	95	95	0.167425	0.529789
K00130	scaledmetRate	scaledmetRate	-0.0565835	0.0583298	95	95	0.335387	0.702269
K00130	scaledBiteRate	scaledBiteRate	0.030268	0.0615934	95	95	0.624374	0.88521
K00130	treatmentOrder	low	-0.0423059	0.163264	95	95	0.79669	0.953932
K00131	scaledThig	scaledThig	0.256368	0.0777548	95	95	0.00152873	0.0349089
K00131	treatmentOrder	high	0.628002	0.276259	95	95	0.026422	0.202883
K00131	treatmentOrder	medium	0.496407	0.283148	95	95	0.0853384	0.381093
K00131	treatmentOrder	low	0.170601	0.265838	95	95	0.523342	0.832897
K00131	scaledmetRate	scaledmetRate	-0.022889	0.0878331	95	95	0.795026	0.953457
K00131	scaledBiteRate	scaledBiteRate	0.00316755	0.0852454	95	95	0.970454	0.997944
K00131	scaledSpeed	scaledSpeed	0.0014302	0.0773277	95	95	0.985294	0.998733
K00133	treatmentOrder	high	-0.143587	0.0331846	95	95	4.02e-05	0.00345716
K00133	scaledSpeed	scaledSpeed	0.0319139	0.0112208	95	95	0.00554966	0.0812223
K00133	treatmentOrder	medium	-0.0933096	0.033071	95	95	0.00592145	0.084688
K00133	scaledmetRate	scaledmetRate	0.0238963	0.0114222	95	95	0.0393443	0.253478
K00133	scaledThig	scaledThig	-0.0226568	0.0114599	95	95	0.051202	0.29359
K00133	scaledBiteRate	scaledBiteRate	0.0129912	0.0122276	95	95	0.290973	0.662534
K00133	treatmentOrder	low	-0.000903433	0.0316457	95	95	0.97729	0.998733
K00134	scaledSpeed	scaledSpeed	0.0274077	0.0179482	95	95	0.131439	0.474525
K00134	scaledThig	scaledThig	0.0233309	0.0180308	95	95	0.200254	0.569706
K00134	scaledBiteRate	scaledBiteRate	0.00914899	0.0198379	95	95	0.646017	0.895511
K00134	treatmentOrder	low	-0.0189396	0.0633287	95	95	0.765906	0.943216
K00134	scaledmetRate	scaledmetRate	0.00535814	0.0206618	95	95	0.795999	0.953695
K00134	treatmentOrder	medium	-0.0150651	0.0678001	95	95	0.825106	0.963617
K00134	treatmentOrder	high	-0.00463076	0.0658364	95	95	0.944161	0.993639
K00135	treatmentOrder	medium	0.141489	0.0597401	95	95	0.0216744	0.181657
K00135	treatmentOrder	high	0.129144	0.059595	95	95	0.0344013	0.235691
K00135	scaledThig	scaledThig	0.0378364	0.0196163	95	95	0.057176	0.31286
K00135	scaledSpeed	scaledSpeed	-0.033517	0.0193087	95	95	0.0861914	0.382089
K00135	scaledBiteRate	scaledBiteRate	0.00980959	0.0210545	95	95	0.642453	0.894318
K00135	scaledmetRate	scaledmetRate	-0.0072426	0.0201918	95	95	0.720829	0.92893
K00135	treatmentOrder	low	0.00683635	0.0570776	95	95	0.90511	0.987539
K00137	scaledSpeed	scaledSpeed	-0.115967	0.0598548	95	95	0.0571805	0.31286
K00137	treatmentOrder	low	0.30017	0.23119	95	95	0.198363	0.567395
K00137	scaledmetRate	scaledmetRate	-0.0768863	0.0720242	95	95	0.28873	0.660287
K00137	scaledBiteRate	scaledBiteRate	0.0445005	0.0667964	95	95	0.507481	0.823003
K00137	treatmentOrder	high	0.0767476	0.241361	95	95	0.751498	0.937888
K00137	scaledThig	scaledThig	-0.0056967	0.0600216	95	95	0.92469	0.990709
K00137	treatmentOrder	medium	0.000654891	0.253501	95	95	0.997949	0.99955
K00138	treatmentOrder	high	-0.137391	0.0712721	95	95	0.0581966	0.316361
K00138	scaledThig	scaledThig	0.0243801	0.0202402	95	95	0.232232	0.601176
K00138	treatmentOrder	medium	0.0756697	0.0729407	95	95	0.303927	0.675883
K00138	scaledmetRate	scaledmetRate	-0.0112064	0.0227538	95	95	0.623617	0.884868
K00138	scaledSpeed	scaledSpeed	0.00919896	0.020122	95	95	0.648864	0.89737
K00138	treatmentOrder	low	-0.0223087	0.0685869	95	95	0.746009	0.935766
K00138	scaledBiteRate	scaledBiteRate	-0.0072032	0.0221638	95	95	0.746029	0.935767
K00140	scaledSpeed	scaledSpeed	-0.0619638	0.0274375	95	95	0.0272423	0.205709
K00140	treatmentOrder	high	0.214419	0.098699	95	95	0.034194	0.235087
K00140	scaledmetRate	scaledmetRate	-0.0351287	0.0312755	95	95	0.264486	0.637845
K00140	treatmentOrder	low	0.0754279	0.0949695	95	95	0.430459	0.777821
K00140	scaledThig	scaledThig	-0.0180564	0.0275819	95	95	0.515075	0.827503
K00140	scaledBiteRate	scaledBiteRate	-0.0159915	0.0302673	95	95	0.598861	0.872482
K00140	treatmentOrder	medium	-0.00224493	0.101283	95	95	0.982419	0.998733
K00141	treatmentOrder	medium	0.578336	0.197066	95	95	0.00542369	0.0800857
K00141	treatmentOrder	low	0.349191	0.188558	95	95	0.071046	0.349431
K00141	scaledSpeed	scaledSpeed	-0.0993969	0.0665177	95	95	0.138719	0.486579
K00141	scaledThig	scaledThig	0.10064	0.0678927	95	95	0.141936	0.492529
K00141	scaledBiteRate	scaledBiteRate	-0.0402789	0.0724842	95	95	0.579848	0.862564
K00141	scaledmetRate	scaledmetRate	0.0282256	0.0679108	95	95	0.679056	0.910346
K00141	treatmentOrder	high	0.0260217	0.197617	95	95	0.8958	0.984597
K00145	scaledmetRate	scaledmetRate	0.0218363	0.0169728	95	95	0.201699	0.571545
K00145	treatmentOrder	high	-0.0674999	0.0536255	95	95	0.213077	0.580701
K00145	scaledThig	scaledThig	0.0177846	0.0149486	95	95	0.238375	0.607916
K00145	treatmentOrder	medium	0.0642854	0.055053	95	95	0.24869	0.618949
K00145	scaledSpeed	scaledSpeed	0.0150057	0.0148716	95	95	0.316487	0.685106
K00145	treatmentOrder	low	-0.0439801	0.0515977	95	95	0.397403	0.753238
K00145	scaledBiteRate	scaledBiteRate	-0.00772873	0.0164093	95	95	0.639002	0.892664
K00146	scaledThig	scaledThig	0.209165	0.0785473	95	95	0.00964405	0.114882
K00146	scaledmetRate	scaledmetRate	-0.177515	0.0895459	95	95	0.050612	0.291732
K00146	scaledSpeed	scaledSpeed	-0.0915018	0.0781632	95	95	0.245671	0.615757
K00146	treatmentOrder	medium	0.320053	0.291914	95	95	0.278002	0.650569
K00146	scaledBiteRate	scaledBiteRate	0.0541741	0.0863094	95	95	0.532087	0.838646
K00146	treatmentOrder	high	0.151391	0.283962	95	95	0.595832	0.870716
K00146	treatmentOrder	low	-0.060104	0.273195	95	95	0.826575	0.964128
K00147	treatmentOrder	medium	0.162145	0.0381383	95	95	0.000164296	0.00914902
K00147	scaledSpeed	scaledSpeed	0.0326938	0.0128287	95	95	0.0125759	0.13311
K00147	treatmentOrder	high	0.0300427	0.0382289	95	95	0.43675	0.782347
K00147	treatmentOrder	low	0.0208031	0.0364894	95	95	0.572371	0.858094
K00147	scaledmetRate	scaledmetRate	0.00590484	0.013123	95	95	0.654413	0.900189
K00147	scaledThig	scaledThig	0.00467853	0.0130885	95	95	0.72165	0.929309
K00147	scaledBiteRate	scaledBiteRate	0.000623024	0.0139793	95	95	0.964554	0.996856
K00148	scaledThig	scaledThig	0.343378	0.0927583	95	95	0.000416285	0.0165748
K00148	treatmentOrder	high	1.07632	0.314161	95	95	0.00113459	0.0302539
K00148	treatmentOrder	medium	0.875899	0.319556	95	95	0.00854281	0.106869
K00148	scaledmetRate	scaledmetRate	-0.179869	0.102044	95	95	0.0816251	0.373469
K00148	scaledSpeed	scaledSpeed	-0.146606	0.0920501	95	95	0.115426	0.446658
K00148	scaledBiteRate	scaledBiteRate	-0.00875889	0.101042	95	95	0.931138	0.991812
K00148	treatmentOrder	low	0.0110151	0.30226	95	95	0.971058	0.99795
K00150	treatmentOrder	medium	2.07238	0.562826	95	94	0.000497422	0.01804
K00150	treatmentOrder	high	1.4617	0.559877	95	94	0.0111814	0.124699
K00150	scaledSpeed	scaledSpeed	0.275282	0.177713	95	94	0.125087	0.464044
K00150	scaledBiteRate	scaledBiteRate	0.234368	0.193952	95	94	0.230218	0.599168
K00150	scaledmetRate	scaledmetRate	-0.205497	0.188172	95	94	0.278056	0.650602
K00150	scaledThig	scaledThig	0.181588	0.180162	95	94	0.316425	0.685106
K00150	treatmentOrder	low	0.414159	0.537021	95	94	0.443459	0.787641
K00151	treatmentOrder	high	-0.213616	0.199973	95	95	0.288374	0.659995
K00151	scaledBiteRate	scaledBiteRate	0.0749665	0.0736846	95	95	0.311785	0.683234
K00151	scaledThig	scaledThig	0.0507882	0.0690583	95	95	0.46405	0.799604
K00151	scaledmetRate	scaledmetRate	-0.0423387	0.0688312	95	95	0.540088	0.842536
K00151	scaledSpeed	scaledSpeed	-0.0279936	0.0676177	95	95	0.679895	0.910611
K00151	treatmentOrder	medium	0.0640676	0.199289	95	95	0.748617	0.936736
K00151	treatmentOrder	low	0.04579	0.1907	95	95	0.810806	0.959883
K00152	scaledSpeed	scaledSpeed	-1.11497	0.31193	95	68	0.000602466	0.0202862
K00152	treatmentOrder	medium	-3.77797	1.05335	95	68	0.000743349	0.0232259
K00152	scaledmetRate	scaledmetRate	-0.812663	0.341231	95	68	0.0195495	0.169892
K00152	scaledThig	scaledThig	0.615726	0.314792	95	68	0.0541571	0.303225
K00152	scaledBiteRate	scaledBiteRate	-0.426241	0.34171	95	68	0.215799	0.583269
K00152	treatmentOrder	low	0.282359	0.999508	95	68	0.778566	0.948018
K00152	treatmentOrder	high	-0.227574	1.0394	95	68	0.827439	0.964397
K00153	treatmentOrder	high	3.31503	0.483872	95	95	5.18e-09	1.71e-06
[truncated: 45,681 more rows]

## Sheet: Table 4
Supplementary Table 4. GLMMs for alpha diversity. Conditional averaged models are reported. For antibiotic treatment, control is the reference category.
[truncated: 22 more rows]

[truncated: 10 more sheets: Table 5, Table 6, Table 7, Table 8, Table 9, Table 10, Table 11, Table 12, Table 13, Table 14]
