# Supplementary material for: Antibiotic-altered gut microbiota explain host memory plasticity and disrupt pace-of-life covariation for an aquatic snail
Source: ISME J. 2024 May 30;18(1):wrae078. doi: 10.1093/ismejo/wrae078 (PMC11136587; doi:10.1093/ismejo/wrae078)
Supplement: metadata_full_wrae078 [file metadata_full_wrae078.zip]

Archive with 1 entries (1 files):
- metadata_full_wrae078.csv
