# Supplementary material for: Antibiotic-altered gut microbiota explain host memory plasticity and disrupt pace-of-life covariation for an aquatic snail
Source: ISME J. 2024 May 30;18(1):wrae078. doi: 10.1093/ismejo/wrae078 (PMC11136587; doi:10.1093/ismejo/wrae078)
Supplement: metadata_full_wrae078 [file metadata_full_wrae078.zip › metadata_full_wrae078.csv]

uniqueID	Thigmotaxis	Speed	Pretraining	Posttraining	biteRateChange	treatment	treatmentOrder	aquarium	metabolicRate
B76E5	0.62	0.666666667	11	20	9	low	low	2	0.2748
B69E5	0.424657534	0.486666667	14	18	4	low	low	5	0.0116
R16E6	0.607638889	0.64	18	-11	-29	low	low	13	0.6936
R14E6	0.539042821	0.882222222	14	0	-14	low	low	13	0.7204
B82E6	0.827004219	0.526666667	21	0	-21	low	low	14	0.9964
B47E5	0.77245509	0.371111111	11	10	-1	low	low	5	0.1382
B48E5	0.64640884	0.402222222	10	-1	-11	low	low	4	0.4831
B50E5	0.328611898	0.784444444	21	15	-6	low	low	4	0.2662
B54E5	0.508960573	0.62	15	-4	-19	low	low	5	0.1208
B68E5	0.658610272	0.735555556	22	16	-6	low	low	7	0.4273
B74E5	0.788359788	0.42	12	-4	-16	low	low	1	0.1561
B75E5	0.3	0.133333333	11	4	-7	low	low	1	0.1201
B77E5	0.69047619	0.84	19	17	-2	low	low	2	0.1421
B79E5	0.778481013	0.351111111	25	11	-14	low	low	3	0.6315
B80E5	0.235294118	0.566666667	9	0	-9	low	low	3	0.2393
B81E5	0.543062201	0.928888889	6	0	-6	low	low	3	0.4983
B84E6	0.622425629	0.971111111	24	3	-21	low	low	14	0.6227
B86E6	0.540342298	0.908888889	21	15	-6	low	low	15	0.5692
B87E6	0.318559557	0.802222222	17	17	0	low	low	17	0.639
B92E6	0.742021277	0.835555556	15	10	-5	low	low	18	0.6745
B93E6	0.90625	0.995555556	22	13	-9	low	low	17	0.7757
B96E6	0.726415094	0.942222222	17	9	-8	low	low	16	0.7011
R18E6	0.777439024	0.728888889	11	15	4	low	low	18	0.2955
R19E6	0.801886792	0.706666667	11	0	-11	low	low	17	0.6979
R20E6	0.801886792	0.706666667	16	18	2	low	low	13	0.5858
R97E6	0.578947368	0.675555556	16	6	-10	low	low	16	0.8111
R30E7	0.196078431	0.68	19	4	-15	medium	medium	22	0.7388
R35E7	0.374784111	1.286666667	7	20	13	medium	medium	25	0.2494
R27E7	0.534883721	0.573333333	17	1	-16	medium	medium	26	0.332
blankE7	0.607052897	0.882222222	13	0	-13	medium	medium	33	0.663
R24E7	0.319327731	0.793333333	13	16	3	medium	medium	23	0.4883
R25E7	0.689265537	0.393333333	22	17	-5	medium	medium	27	0.5248
R28E7	0.637554585	0.508888889	9	0	-9	medium	medium	26	0.7251
R29E7	0.762711864	0.393333333	18	10	-8	medium	medium	25	0.3336
R32E7	0.782608696	0.46	18	9	-9	medium	medium	23	0.3552
R33E7	0.267857143	0.497777778	15	10	-5	medium	medium	29	0.5078
R36E7	0.667752443	0.682222222	15	14	-1	medium	medium	27	0.5332
R37E7	0.521472393	0.724444444	11	17	6	medium	medium	28	0.4828
R38E7	0.457264957	0.52	8	5	-3	medium	medium	24	0.6428
R39E7	0.730769231	0.346666667	21	13	-8	medium	medium	27	0.3836
R41E7	0.52	0.277777778	6	8	2	medium	medium	28	0.3864
R42E7	0.383116883	0.342222222	14	12	-2	medium	medium	24	0.6406
R43E7	0.76744186	0.382222222	8	18	10	medium	medium	28	0.3177
R46E7	0.282608696	0.92	15	23	8	medium	medium	25	0.1624
R47E7	0.359756098	1.093333333	17	24	7	medium	medium	24	0.6259
R51E7	0.526845638	0.662222222	29	25	-4	medium	medium	31	0.7738
R53E7	0.874643875	0.78	22	23	1	medium	medium	32	0.5375
R54E7	0.481927711	0.553333333	19	10	-9	medium	medium	30	0.5526
R58E7	0.416666667	0.24	16	24	8	medium	medium	32	0.2294
R63E7	0.574712644	0.966666667	10	17	7	medium	medium	31	0.1849
R66E7	0.827309237	0.553333333	21	10	-11	medium	medium	32	0.4208
R67E7	0.462	1.111111111	5	0	-5	medium	medium	31	0.1512
R68E7	0.650406504	0.273333333	20	19	-1	medium	medium	33	0.5062
R98E8	0.609649123	1.013333333	26	14	-12	high	xHigh	47	0.3813
R99E8	0	0.133333333	24	12	-12	high	xHigh	39	0.5088
R93E8	0.495527728	1.242222222	26	11	-15	high	xHigh	40	0.8832
B64E8	0.505263158	0.633333333	21	16	-5	high	xHigh	38	0.6381
B66E8	0.74251497	0.371111111	1	0	-1	high	xHigh	46	0.5136
B67E8	0.622065728	0.946666667	21	10	-11	high	xHigh	44	0.4197
B68E8	0.251552795	0.715555556	17	12	-5	high	xHigh	43	0.3161
B69E8	0.835777126	0.757777778	15	18	3	high	xHigh	47	0.6065
B70E8	0.63973064	0.66	22	13	-9	high	xHigh	38	0.489
B71E8	0.833916084	1.271111111	10	17	7	high	xHigh	48	0.5863
B72E8	0.710182768	0.851111111	17	18	1	high	xHigh	9	0.4121
R72E8	0.148148148	0.42	22	15	-7	high	xHigh	48	0.5145
R73E8	0.5907173	0.526666667	10	25	15	high	xHigh	42	0.4003
R74E8	0.573459716	0.468888889	21	17	-4	high	xHigh	37	0.5116
R75E8	0.695364238	1.006666667	24	23	-1	high	xHigh	47	0.8463
R76E8	0.835777126	0.757777778	15	18	3	high	xHigh	46	0.5142
R78E8	0.862068966	0.644444444	19	23	4	high	xHigh	45	0.5162
R79E8	0.74566474	0.768888889	12	17	5	high	xHigh	37	0.4787
R81E8	0.581196581	0.26	9	14	5	high	xHigh	45	0.2657
R83E8	0.732919255	0.357777778	12	8	-4	high	xHigh	36	0.7825
R84E8	0.485207101	0.751111111	21	23	2	high	xHigh	37	0.4191
R85E8	0.358974359	0.78	20	16	-4	high	xHigh	36	0.5161
R86E8	0.724279835	1.08	3	12	9	high	xHigh	44	0.3062
R87E8	0.769230769	1.155555556	2	24	22	high	xHigh	39	0.4292
R88E8	0.431818182	0.391111111	25	18	-7	high	xHigh	46	0.4078
R89E8	0.876106195	0.753333333	24	14	-10	high	xHigh	38	0.7218
R90E8	0.497925311	0.535555556	18	19	1	high	xHigh	43	0.196
R91E8	0.779816514	0.726666667	15	9	-6	high	xHigh	49	0.606
R94E8	0.589442815	0.757777778	11	23	12	high	xHigh	48	0.6347
R96E8	0.666666667	0.76	15	10	-5	high	xHigh	41	0.4244
R97E8	0.462719298	1.013333333	7	11	4	high	xHigh	49	0.4348
RblankE8	0.683615819	0.393333333	10	13	3	high	xHigh	41	0.4506
B72E5	0.832579186	0.491111111	3	11	8	control	control	9	0.3851
B85E6	0.677304965	0.626666667	21	11	-10	control	control	15	0.563
B42E5	0.739130435	0.408888889	10	13	3	control	control	7	0.6273
B51E5	0.849462366	0.62	10	0	-10	control	control	6	0.1152
B52E5	0.474006116	0.726666667	19	0	-19	control	control	11	0.1336
B55E5	0.368421053	0.337777778	19	0	-19	control	control	11	0.4772
B56E5	0	0.044444444	20	0	-20	control	control	8	0.2548
B62E5	0.486111111	0.48	22	3	-19	control	control	10	0.3457
B63E5	0.537931034	0.644444444	11	2	-9	control	control	12	0.3049
B64E5	0.666666667	0.546666667	9	6	-3	control	control	8	0.4292
B65E5	0.846681922	0.971111111	4	0	-4	control	control	9	0.3777
B66E5	0.632967033	1.011111111	9	5	-4	control	control	8	0.3464
B91E6	0.717277487	0.848888889	14	10	-4	control	control	20	0.6494
R0E6	0.39159292	1.004444444	17	-2	-19	control	control	19	0.1914
R11E6	0.375	0.177777778	14	15	1	control	control	21	0.35
R15E6	0.873925501	0.775555556	17	7	-10	control	control	15	0.7562
R22E6	0.718417047	1.46	20	13	-7	control	control	20	0.4201
R62E7	0.458015267	0.873333333	14	25	11	control	control	35	0.3326
R64E7	0.431818182	0.488888889	13	10	-3	control	control	34	0.3058
R85E6	0.677304965	0.626666667	21	11	-10	control	control	19	0.5624
R95E6	0.762616822	1.188888889	19	11	-8	control	control	21	0.498
R98E6	0	0.111111111	27	8	-19	control	control	21	0.1073
